# Supplementary material for: Age-related injury responses of human oligodendrocytes to metabolic insults: link to BCL-2 and autophagy pathways
Source: Commun Biol. 2021 Jan 4;4:20. doi: 10.1038/s42003-020-01557-1 (PMC7782481; doi:10.1038/s42003-020-01557-1)
Supplement: Supplementary file 3 — Supplementary Data 1 [file 42003_2020_1557_MOESM3_ESM.xlsx]

## Sheet: Figure 1
a. Adult PI% at day 2
	N1	LG	NG
	12	9	11
	11	16	13
	6		6
	16		15
	24		34
	13	12	16
	5	10
	11	21
		28
	4	23
	12.9895	11.5535
	15.508	21.8348
	4.51318	3.48563
	5.51811	11.7713
	4.75634	25.1197	26.7844
	2.00912	7.32033	5.08627
	1.46082	9.43262	8.2153
	7.58017	12.7358	14.3357
	1.86047	8.29787	0.200803
	2.82927	5.04695	8.11258
	4.07876	8.41122	5.34459
	14.1818	7.90816	13.8211
	2.57353	5.41667	3.75
	5.66357	11.3238	10.2467
	6.96864	5.93472	4.31034
b. Pediatric PI% at day2
	N1	LG	NG
	25	36	52
	30		45
	3	7	9
	12	16	20
	22	32	24
	9	17
	3	6
	2	10	38
	6	11.4	24
c. Fetal OPC PI% at day 2
	N1	LG	NG
	12.5	36.8	57.3
	14.1	36.4	40.8
	26.2	36.6	65.1
	6.1	15	20
	30.5	52.8	63.4
	5.3	15	16.3
d .Adult TUNEL%-day2
	N1	LG	NG
	5.1	6.4
	2.9	4.3	4.1
	3.3	9.6	6.5
	1.5	4.2	3.5
	5		8
e. Pediatric TUNEL%-day2
	N1	LG	NG
	2	4.5
	3.1	4
	1.3	1.6	4
	2	6.6	11.5
	3	7.7	9.1
f. Fetal TUNEL% at day2
	N1	LG	NG
	6	21.4	19.6
	8.1	26.1	42.3
	4.5	14	19.3
	29	49	70
	15.3	22.3	36.1
g . Adult PI% at day 6
	N1	LG	NG
	11	9	93
	7	13	96
	9	10	77
	16		23
	19		84
	26		81
	20	25
	18	26
	7	25
	9	25
	7	35
	21.5328	13.5362
	4.97636	8.82876
	31.2949	35.8398
	10.2322	41.6838
	5.10037	49.1669	39.7267
	13.1164	44.5372	59.3246
	2.52244	18.781	43.39
	1.1	69.5	77.3
	9.8	22.3	40.1
	14.1	47.1	48.3
	1.3	4.6	82.1
	1.6	1.1	7.6
	5	52.4	83.2
	5.9	17.1	66
	9	14.7	54.3
	10.8	7.3	80.8
h. Adult TUNEL% at day6
	N1	LG	NG
	8.8	4.7	6.3
	2	1.5	6.3
	9.3	8.2	8.4
	6.5	2.3	9.9
i. Pediatric cell number at day 2
	N1	LG	NG
	178		100
	1173	551	766
	493	258	386
	845	782
	1283	278	231
	1044	607	598
	2284	2117	1583
j. Adult cell number at day 2
	N1	LG	NG
	275	392	369
	183	228	138
	272	240	400
	287	337	348
	1384	1615	1295
	1091	1051	941
	3590		2073
	666		761
	515	522
	166	102
	728	472
k. Adult cell number at day 6
	N1	LG	NG
	396	148	104
	589	527	271
	858	1066	666
	788	777	420
	753	774	141
	561	128	110
	343	212	286
	533	260	397
	430	470	498
	340	537	424
	1025	852	604
	226	284	184
	279	189	202
	227	413	83
	324	602	141
	1183	627	527
	434	675	608
	203	193	52
	711	535	711
	657	641	1399
	887	610	224
	1564	717	192
	2757		2354
	524		259
	525	354
	307	169
	494	351

## Sheet: Figure 2 c
SOX10		SOX11		PDGFRA		PTPRZ1		TNR		PLP1
Expression level	Cell Type	Expression level	Cell Type	Expression level	Cell Type	Expression level	Cell Type	Expression level	Cell Type	Expression level	Cell Type
1.27705	eOPC	1.82003	eOPC	1.82003	eOPC	3.07677	eOPC	1.37096e-05	eOPC	1.37096e-05	eOPC
-5.64698e-06	eOPC	2.01234	eOPC	-5.64698e-06	eOPC	2.84503	eOPC	-5.64698e-06	eOPC	-5.64698e-06	eOPC
1.68291	eOPC	1.68291	eOPC	3.63128e-06	eOPC	2.02443	eOPC	1.68291	eOPC	3.63128e-06	eOPC
1.22085	eOPC	2.56112	eOPC	1.22085	eOPC	1.75443	eOPC	6.32863e-06	eOPC	1.22085	eOPC
4.04268e-06	eOPC	4.04268e-06	eOPC	2.01011	eOPC	3.01516	eOPC	4.04268e-06	eOPC	2.63392	eOPC
-1.06125e-06	eOPC	-1.06125e-06	eOPC	-1.06125e-06	eOPC	3.51584	eOPC	2.47497	eOPC	-1.06125e-06	eOPC
2.02682	eOPC	1.51152e-05	eOPC	1.51152e-05	eOPC	1.51152e-05	eOPC	1.51152e-05	eOPC	1.51152e-05	eOPC
1.8492	eOPC	1.3022	eOPC	1.8492	eOPC	2.83699	eOPC	-9.4659e-07	eOPC	1.3022	eOPC
1.8801	eOPC	2.23336	eOPC	2.01842e-05	eOPC	2.23336	eOPC	2.01842e-05	eOPC	2.01842e-05	eOPC
2.32952	eOPC	1.04893	eOPC	-6.27141e-07	eOPC	1.54952	eOPC	1.04893	eOPC	4.13038	eOPC
1.30487e-05	eOPC	2.56978	eOPC	1.76219	eOPC	2.73926	eOPC	1.30487e-05	eOPC	1.30487e-05	eOPC
1.284	eOPC	2.28665e-05	eOPC	1.284	eOPC	1.284	eOPC	2.28665e-05	eOPC	2.28665e-05	eOPC
-1.38886e-05	eOPC	2.58141	eOPC	1.77263	eOPC	2.58141	eOPC	-1.38886e-05	eOPC	-1.38886e-05	eOPC
-2.78789e-06	eOPC	1.76759	eOPC	1.76759	eOPC	2.74535	eOPC	-2.78789e-06	eOPC	-2.78789e-06	eOPC
-1.33321e-06	eOPC	-1.33321e-06	eOPC	1.0656	eOPC	2.51895	eOPC	-1.33321e-06	eOPC	-1.33321e-06	eOPC
1.48297	eOPC	6.3595e-06	eOPC	2.41752	eOPC	2.41752	eOPC	6.3595e-06	eOPC	6.3595e-06	eOPC
-2.84253e-06	eOPC	-2.84253e-06	eOPC	2.8168	eOPC	2.8168	eOPC	-2.84253e-06	eOPC	-2.84253e-06	eOPC
1.26265	eOPC	1.80328	eOPC	2.61549	eOPC	1.26265	eOPC	-2.65646e-05	eOPC	-2.65646e-05	eOPC
-2.44047e-05	eOPC	2.58321	eOPC	-2.44047e-05	eOPC	1.62528	eOPC	1.96288	eOPC	2.58321	eOPC
1.32011e-05	eOPC	2.75977	eOPC	2.24654	eOPC	2.44831	eOPC	1.32011e-05	eOPC	1.99351	eOPC
-3.06639e-06	eOPC	2.56117	eOPC	-3.06639e-06	eOPC	-3.06639e-06	eOPC	1.38322	eOPC	-3.06639e-06	eOPC
1.79466	eOPC	1.25525	eOPC	-1.78131e-05	eOPC	1.25525	eOPC	1.25525	eOPC	3.04784	eOPC
-1.71917e-06	eOPC	2.64175	eOPC	-1.71917e-06	eOPC	1.44914	eOPC	-1.71917e-06	eOPC	1.44914	eOPC
1.21467e-05	eOPC	1.21467e-05	eOPC	1.21467e-05	eOPC	1.21467e-05	eOPC	1.21467e-05	eOPC	1.21467e-05	eOPC
1.18833	eOPC	1.71617	eOPC	2.31514	eOPC	2.83151	eOPC	1.71617	eOPC	1.89519e-05	eOPC
-4.30469e-06	eOPC	-4.30469e-06	eOPC	3.00659	eOPC	2.62556	eOPC	-4.30469e-06	eOPC	-4.30469e-06	eOPC
-2.57269e-06	eOPC	-2.57269e-06	eOPC	2.44463	eOPC	2.71038	eOPC	1.50602	eOPC	-2.57269e-06	eOPC
1.21313	eOPC	1.21313	eOPC	-1.76316e-05	eOPC	1.21313	eOPC	-1.76316e-05	eOPC	-1.76316e-05	eOPC
2.0146	eOPC	4.60097e-06	eOPC	4.60097e-06	eOPC	4.60097e-06	eOPC	1.44666	eOPC	4.60097e-06	eOPC
1.87188	eOPC	-6.39995e-06	eOPC	-6.39995e-06	eOPC	1.87188	eOPC	-6.39995e-06	eOPC	-6.39995e-06	eOPC
1.36798	eOPC	2.28057	eOPC	4.5545e-06	eOPC	2.92125	eOPC	4.5545e-06	eOPC	4.5545e-06	eOPC
7.04837e-06	eOPC	2.06945	eOPC	2.06945	eOPC	7.04837e-06	eOPC	7.04837e-06	eOPC	7.04837e-06	eOPC
1.0351e-05	eOPC	1.65547	eOPC	1.0351e-05	eOPC	1.0351e-05	eOPC	1.65547	eOPC	4.58922	eOPC
-6.08926e-06	eOPC	2.96117	eOPC	-6.08926e-06	eOPC	2.58125	eOPC	-6.08926e-06	eOPC	-6.08926e-06	eOPC
5.04955e-06	eOPC	1.69751	eOPC	2.29462	eOPC	1.69751	eOPC	5.04955e-06	eOPC	5.04955e-06	eOPC
1.54282	eOPC	-1.71701e-05	eOPC	-1.71701e-05	eOPC	1.54282	eOPC	-1.71701e-05	eOPC	-1.71701e-05	eOPC
-7.84459e-06	eOPC	-7.84459e-06	eOPC	3.24325	eOPC	1.86724	eOPC	1.86724	eOPC	-7.84459e-06	eOPC
1.04009	eOPC	1.04009	eOPC	-8.50908e-06	eOPC	1.53879	eOPC	1.04009	eOPC	-8.50908e-06	eOPC
-2.41421e-05	eOPC	1.37919	eOPC	1.93779	eOPC	2.7637	eOPC	-2.41421e-05	eOPC	-2.41421e-05	eOPC
1.52122	eOPC	3.61226e-07	eOPC	1.52122	eOPC	3.38854	eOPC	3.61226e-07	eOPC	3.61226e-07	eOPC
2.45567	eOPC	1.1413	eOPC	2.05999e-06	eOPC	2.25375	eOPC	1.1413	eOPC	2.00047	eOPC
-3.61057e-06	eOPC	2.2799	eOPC	-3.61057e-06	eOPC	2.2799	eOPC	-3.61057e-06	eOPC	-3.61057e-06	eOPC
1.21266	eOPC	1.21266	eOPC	2.09029	eOPC	2.55039	eOPC	7.58163e-06	eOPC	7.58163e-06	eOPC
-7.26705e-06	eOPC	3.58738	eOPC	-7.26705e-06	eOPC	1.04712	eOPC	1.04712	eOPC	2.327	eOPC
1.14741	eOPC	1.14741	eOPC	-1.36828e-05	eOPC	1.14741	eOPC	2.26178	eOPC	4.18207	eOPC
1.00787	eOPC	1.49951	eOPC	2.27199	eOPC	2.57856	eOPC	1.00787	eOPC	4.32818e-06	eOPC
-8.11393e-06	eOPC	-8.11393e-06	eOPC	1.91649	eOPC	-8.11393e-06	eOPC	-8.11393e-06	eOPC	-8.11393e-06	eOPC
1.4441e-05	eOPC	1.4441e-05	eOPC	1.4441e-05	eOPC	1.4441e-05	eOPC	1.4441e-05	eOPC	1.4441e-05	eOPC
1.37787	eOPC	-4.31446e-06	eOPC	-4.31446e-06	eOPC	-4.31446e-06	eOPC	-4.31446e-06	eOPC	4.23742	eOPC
6.55648e-06	eOPC	2.51546	eOPC	1.56669	eOPC	2.51546	eOPC	1.56669	eOPC	6.55648e-06	eOPC
3.21925e-06	eOPC	1.40884	eOPC	1.97163	eOPC	1.97163	eOPC	3.21925e-06	eOPC	3.21925e-06	eOPC
-7.83839e-06	eOPC	2.41658	eOPC	2.41658	eOPC	2.05476	eOPC	-7.83839e-06	eOPC	1.48217	eOPC
1.57573e-05	eOPC	1.57573e-05	eOPC	2.61014	eOPC	2.40522	eOPC	2.14717	eOPC	1.57573e-05	eOPC
6.42899e-06	eOPC	1.16262	eOPC	2.4842	eOPC	2.4842	eOPC	6.42899e-06	eOPC	6.42899e-06	eOPC
8.97606e-07	eOPC	1.91873	eOPC	1.36255	eOPC	1.91873	eOPC	8.97606e-07	eOPC	8.97606e-07	eOPC
2.76551e-06	eOPC	2.71311	eOPC	2.76551e-06	eOPC	2.40282	eOPC	2.76551e-06	eOPC	2.76551e-06	eOPC
6.79289e-06	eOPC	1.768	eOPC	2.37195	eOPC	3.23063	eOPC	6.79289e-06	eOPC	6.79289e-06	eOPC
8.98329e-07	eOPC	2.49141	eOPC	1.54602	eOPC	2.12651	eOPC	8.98329e-07	eOPC	8.98329e-07	eOPC
1.46836	eOPC	1.46836	eOPC	-2.99309e-05	eOPC	1.46836	eOPC	-2.99309e-05	eOPC	-2.99309e-05	eOPC
2.84883e-06	eOPC	1.74696	eOPC	2.55278	eOPC	2.34892	eOPC	2.09256	eOPC	2.84883e-06	eOPC
-3.67235e-06	eOPC	2.07126	eOPC	2.07126	eOPC	-3.67235e-06	eOPC	2.69932	eOPC	-3.67235e-06	eOPC
1.85231e-06	eOPC	1.85231e-06	eOPC	2.21958	eOPC	1.85231e-06	eOPC	1.85231e-06	eOPC	1.85231e-06	eOPC
5.81824e-06	eOPC	1.67634	eOPC	5.81824e-06	eOPC	2.27129	eOPC	5.81824e-06	eOPC	5.81824e-06	eOPC
1.39974e-05	eOPC	2.155	eOPC	1.39974e-05	eOPC	2.155	eOPC	1.39974e-05	eOPC	1.39974e-05	eOPC
-7.27292e-06	eOPC	-7.27292e-06	eOPC	2.30958	eOPC	2.9518	eOPC	-7.27292e-06	eOPC	-7.27292e-06	eOPC
2.0533	eOPC	2.0533	eOPC	1.30254e-05	eOPC	2.0533	eOPC	1.30254e-05	eOPC	1.30254e-05	eOPC
1.10398	eOPC	1.9528	eOPC	1.61587	eOPC	2.57237	eOPC	3.35848e-06	eOPC	3.35848e-06	eOPC
1.03851e-05	eOPC	1.97315	eOPC	1.11987	eOPC	1.63489	eOPC	1.11987	eOPC	1.03851e-05	eOPC
9.20729e-06	eOPC	1.12279	eOPC	9.20729e-06	eOPC	1.12279	eOPC	1.12279	eOPC	9.20729e-06	eOPC
7.20878e-06	eOPC	2.89398	eOPC	2.25471	eOPC	1.66132	eOPC	1.66132	eOPC	7.20878e-06	eOPC
1.20588	eOPC	2.8552	eOPC	1.20588	eOPC	-1.04312e-05	eOPC	-1.04312e-05	eOPC	-1.04312e-05	eOPC
-9.01864e-07	eOPC	2.14827	eOPC	-9.01864e-07	eOPC	2.51406	eOPC	-9.01864e-07	eOPC	-9.01864e-07	eOPC
6.23518e-06	eOPC	1.45743	eOPC	2.02681	eOPC	2.02681	eOPC	6.23518e-06	eOPC	6.23518e-06	eOPC
-9.53523e-06	eOPC	1.44664	eOPC	1.44664	eOPC	2.63872	eOPC	-9.53523e-06	eOPC	1.44664	eOPC
1.71	eOPC	3.16314	eOPC	2.68012	eOPC	2.30836	eOPC	-5.42829e-06	eOPC	-5.42829e-06	eOPC
5.80996e-06	eOPC	1.67528	eOPC	5.80996e-06	eOPC	5.80996e-06	eOPC	5.80996e-06	eOPC	5.80996e-06	eOPC
1.67247	eOPC	3.11912	eOPC	2.26702	eOPC	2.63733	eOPC	7.68179e-06	eOPC	7.68179e-06	eOPC
4.63768e-06	eOPC	4.63768e-06	eOPC	2.39745	eOPC	1.79135	eOPC	4.63768e-06	eOPC	4.63768e-06	eOPC
-8.85776e-06	eOPC	1.28095	eOPC	1.82457	eOPC	1.82457	eOPC	-8.85776e-06	eOPC	-8.85776e-06	eOPC
-1.09978e-05	eOPC	3.4003	eOPC	1.63686	eOPC	1.63686	eOPC	-1.09978e-05	eOPC	-1.09978e-05	eOPC
1.19874	eOPC	1.19874	eOPC	1.72844	eOPC	1.72844	eOPC	1.51271e-05	eOPC	1.51271e-05	eOPC
2.57921e-06	eOPC	2.42657	eOPC	2.57921e-06	eOPC	1.81807	eOPC	2.57921e-06	eOPC	2.57921e-06	eOPC
1.7692	eOPC	2.37326	eOPC	2.37326	eOPC	1.7692	eOPC	1.7692	eOPC	8.84402e-07	eOPC
-1.20897e-06	eOPC	1.51	eOPC	-1.20897e-06	eOPC	1.83897	eOPC	1.01645	eOPC	-1.20897e-06	eOPC
1.18215	eOPC	2.05209	eOPC	1.70888	eOPC	2.05209	eOPC	-1.19433e-05	eOPC	1.18215	eOPC
1.10981	eOPC	1.10981	eOPC	2.41313	eOPC	2.96031	eOPC	6.11997e-06	eOPC	6.11997e-06	eOPC
-2.1714e-06	eOPC	-2.1714e-06	eOPC	-2.1714e-06	eOPC	1.82153	eOPC	1.27834	eOPC	-2.1714e-06	eOPC
-1.82757e-06	eOPC	1.44244	eOPC	-1.82757e-06	eOPC	1.44244	eOPC	-1.82757e-06	eOPC	-1.82757e-06	eOPC
9.33346e-06	eOPC	9.33346e-06	eOPC	2.34082	eOPC	9.33346e-06	eOPC	1.73957	eOPC	9.33346e-06	eOPC
1.17501	eOPC	2.0431	eOPC	8.21773e-06	eOPC	8.21773e-06	eOPC	1.17501	eOPC	2.0431	eOPC
1.39212e-05	eOPC	1.42231	eOPC	1.42231	eOPC	1.98697	eOPC	1.39212e-05	eOPC	1.39212e-05	eOPC
-4.76174e-06	eOPC	-4.76174e-06	eOPC	2.61522	eOPC	1.99267	eOPC	-4.76174e-06	eOPC	-4.76174e-06	eOPC
6.50349e-06	eOPC	2.93901	eOPC	2.66882	eOPC	1.70007	eOPC	6.50349e-06	eOPC	6.50349e-06	eOPC
1.48456	eOPC	1.48456	eOPC	1.39111e-05	eOPC	2.4194	eOPC	1.39111e-05	eOPC	1.39111e-05	eOPC
-1.11079e-05	eOPC	2.30591	eOPC	-1.11079e-05	eOPC	1.70777	eOPC	-1.11079e-05	eOPC	-1.11079e-05	eOPC
-8.60793e-06	eOPC	2.12217	eOPC	-8.60793e-06	eOPC	-8.60793e-06	eOPC	1.2383	eOPC	2.58391	eOPC
-1.13174e-05	eOPC	2.27924	eOPC	-1.13174e-05	eOPC	1.92369	eOPC	-1.13174e-05	eOPC	-1.13174e-05	eOPC
-1.45921e-05	eOPC	1.26448	eOPC	-1.45921e-05	eOPC	-1.45921e-05	eOPC	-1.45921e-05	eOPC	-1.45921e-05	eOPC
7.99826e-07	eOPC	1.69351	eOPC	1.16915	eOPC	1.16915	eOPC	7.99826e-07	eOPC	7.99826e-07	eOPC
6.53204e-06	eOPC	1.26032	eOPC	1.80057	eOPC	1.80057	eOPC	6.53204e-06	eOPC	6.53204e-06	eOPC
1.20097e-05	eOPC	1.20097e-05	eOPC	1.27686	eOPC	1.20097e-05	eOPC	1.20097e-05	eOPC	1.20097e-05	eOPC
1.04475e-05	eOPC	1.79052	eOPC	1.79052	eOPC	2.13875	eOPC	1.04475e-05	eOPC	1.04475e-05	eOPC
1.84537	eOPC	1.84537	eOPC	1.84537	eOPC	1.84537	eOPC	-1.00321e-05	eOPC	1.84537	eOPC
1.84848e-05	eOPC	2.07249	eOPC	2.07249	eOPC	1.84848e-05	eOPC	1.84848e-05	eOPC	1.84848e-05	eOPC
-6.66773e-06	eOPC	1.11777	eOPC	1.63238	eOPC	1.63238	eOPC	1.11777	eOPC	-6.66773e-06	eOPC
1.73917	eOPC	1.73917	eOPC	1.05514e-06	eOPC	1.73917	eOPC	1.05514e-06	eOPC	1.05514e-06	eOPC
-4.22256e-06	eOPC	-4.22256e-06	eOPC	-4.22256e-06	eOPC	2.02594	eOPC	-4.22256e-06	eOPC	-4.22256e-06	eOPC
-1.2235e-06	eOPC	-1.2235e-06	eOPC	2.27441	eOPC	2.64499	eOPC	-1.2235e-06	eOPC	-1.2235e-06	eOPC
1.88193e-06	eOPC	1.51955	eOPC	2.46048	eOPC	2.09683	eOPC	1.88193e-06	eOPC	1.51955	eOPC
1.19161e-06	eOPC	2.13501	eOPC	1.55362	eOPC	1.05232	eOPC	1.19161e-06	eOPC	1.19161e-06	eOPC
-2.50926e-07	eOPC	1.60149	eOPC	2.18838	eOPC	1.60149	eOPC	-2.50926e-07	eOPC	-2.50926e-07	eOPC
2.03572	eOPC	2.66135	eOPC	1.08073e-06	eOPC	2.66135	eOPC	1.08073e-06	eOPC	1.08073e-06	eOPC
-4.85435e-06	eOPC	1.22814	eOPC	2.36645	eOPC	1.22814	eOPC	-4.85435e-06	eOPC	-4.85435e-06	eOPC
-5.04217e-06	eOPC	2.82362	eOPC	-5.04217e-06	eOPC	-5.04217e-06	eOPC	-5.04217e-06	eOPC	-5.04217e-06	eOPC
-1.6611e-05	eOPC	-1.6611e-05	eOPC	1.81719	eOPC	1.81719	eOPC	-1.6611e-05	eOPC	-1.6611e-05	eOPC
-3.82334e-06	eOPC	-3.82334e-06	eOPC	2.71432	eOPC	-3.82334e-06	eOPC	-3.82334e-06	eOPC	-3.82334e-06	eOPC
-5.1265e-06	eOPC	1.07339	eOPC	1.07339	eOPC	1.91337	eOPC	1.07339	eOPC	1.07339	eOPC
2.70189e-05	eOPC	2.70189e-05	eOPC	3.05798	eOPC	2.578	eOPC	2.70189e-05	eOPC	2.70189e-05	eOPC
-1.36212e-05	eOPC	2.2556	eOPC	1.81232	eOPC	1.48533	eOPC	-1.36212e-05	eOPC	-1.36212e-05	eOPC
1.37256e-06	eOPC	2.42094	eOPC	2.42094	eOPC	1.8129	eOPC	1.37256e-06	eOPC	1.37256e-06	eOPC
-1.49363e-05	eOPC	3.13033	eOPC	-1.49363e-05	eOPC	1.41729	eOPC	-1.49363e-05	eOPC	-1.49363e-05	eOPC
-1.47044e-05	eOPC	-1.47044e-05	eOPC	2.99719	eOPC	1.75047	eOPC	-1.47044e-05	eOPC	-1.47044e-05	eOPC
1.24702e-06	eOPC	1.24702e-06	eOPC	1.54806	eOPC	2.12879	eOPC	1.24702e-06	eOPC	1.24702e-06	eOPC
-9.96639e-06	eOPC	-9.96639e-06	eOPC	-9.96639e-06	eOPC	1.24337	eOPC	-9.96639e-06	eOPC	-9.96639e-06	eOPC
-1.82261e-08	eOPC	-1.82261e-08	eOPC	2.16448	eOPC	1.58002	eOPC	-1.82261e-08	eOPC	-1.82261e-08	eOPC
1.81047	eOPC	2.55963	eOPC	1.48362	eOPC	-4.28259e-06	eOPC	1.48362	eOPC	-4.28259e-06	eOPC
-6.13672e-06	eOPC	2.15296	eOPC	-6.13672e-06	eOPC	-6.13672e-06	eOPC	-6.13672e-06	eOPC	-6.13672e-06	eOPC
-2.02468e-05	eOPC	2.15429	eOPC	1.57088	eOPC	2.15429	eOPC	-2.02468e-05	eOPC	-2.02468e-05	eOPC
-1.22475e-05	eOPC	1.10396	eOPC	-1.22475e-05	eOPC	-1.22475e-05	eOPC	-1.22475e-05	eOPC	-1.22475e-05	eOPC
1.79516e-06	eOPC	2.48098	eOPC	1.79516e-06	eOPC	2.48098	eOPC	1.79516e-06	eOPC	1.79516e-06	eOPC
5.67621e-06	eOPC	1.55245	eOPC	5.67621e-06	eOPC	5.67621e-06	eOPC	5.67621e-06	eOPC	1.55245	eOPC
-4.92877e-06	eOPC	2.50257	eOPC	2.24181	eOPC	1.88812	eOPC	-4.92877e-06	eOPC	-4.92877e-06	eOPC
6.28841e-10	pOL	6.28841e-10	pOL	6.28841e-10	pOL	2.96786	pOL	6.28841e-10	pOL	6.28841e-10	pOL
1.68327	mOL	1.12289e-05	mOL	1.12289e-05	mOL	1.16051	mOL	1.12289e-05	mOL	5.94629	mOL
1.43986e-05	mOL	1.43986e-05	mOL	1.43986e-05	mOL	1.43986e-05	mOL	1.43986e-05	mOL	5.42989	mOL
1.11307	mOL	-1.09711e-05	mOL	-1.09711e-05	mOL	-1.09711e-05	mOL	-1.09711e-05	mOL	5.78675	mOL
2.34592	mOL	-1.1732e-06	mOL	-1.1732e-06	mOL	-1.1732e-06	mOL	-1.1732e-06	mOL	5.6162	mOL
1.67511	mOL	1.2015e-05	mOL	1.2015e-05	mOL	1.2015e-05	mOL	1.2015e-05	mOL	4.94065	mOL
-4.6973e-06	mOL	2.01685	mOL	-4.6973e-06	mOL	-4.6973e-06	mOL	-4.6973e-06	mOL	6.25799	mOL
-5.24695e-07	lOPC	-5.24695e-07	lOPC	2.8484	lOPC	-5.24695e-07	lOPC	2.8484	lOPC	-5.24695e-07	lOPC
2.65027	mOL	-8.61073e-07	mOL	-8.61073e-07	mOL	-8.61073e-07	mOL	-8.61073e-07	mOL	5.31199	mOL
-8.87679e-06	mOL	-8.87679e-06	mOL	-8.87679e-06	mOL	-8.87679e-06	mOL	-8.87679e-06	mOL	5.82033	mOL
-4.44684e-06	mOL	-4.44684e-06	mOL	-4.44684e-06	mOL	-4.44684e-06	mOL	-4.44684e-06	mOL	5.5234	mOL
-2.94449e-07	mOL	-2.94449e-07	mOL	-2.94449e-07	mOL	-2.94449e-07	mOL	-2.94449e-07	mOL	5.77669	mOL
2.40208	pOL	-4.13869e-06	pOL	-4.13869e-06	pOL	-4.13869e-06	pOL	2.20132	pOL	4.65852	pOL
1.11339e-05	pOL	1.11339e-05	pOL	1.11339e-05	pOL	2.88117	pOL	1.11339e-05	pOL	1.11339e-05	pOL
-4.80993e-06	mOL	-4.80993e-06	mOL	-4.80993e-06	mOL	-4.80993e-06	mOL	-4.80993e-06	mOL	5.73579	mOL
-4.33169e-06	pOL	-4.33169e-06	pOL	-4.33169e-06	pOL	3.08642	pOL	-4.33169e-06	pOL	-4.33169e-06	pOL
6.96863e-06	mOL	6.96863e-06	mOL	6.96863e-06	mOL	6.96863e-06	mOL	6.96863e-06	mOL	5.88907	mOL
1.75679	mOL	-1.05637e-05	mOL	-1.05637e-05	mOL	-1.05637e-05	mOL	-1.05637e-05	mOL	5.5964	mOL
1.65546	lOPC	-4.06985e-07	lOPC	2.45003	lOPC	3.98794	lOPC	2.24823	lOPC	-4.06985e-07	lOPC
-1.55154e-05	lOPC	-1.55154e-05	lOPC	1.94985	lOPC	4.44719	lOPC	1.94985	lOPC	-1.55154e-05	lOPC
1.3693	lOPC	1.16717e-05	lOPC	3.412	lOPC	4.08852	lOPC	3.50431	lOPC	1.16717e-05	lOPC
-2.73646e-06	mOL	-2.73646e-06	mOL	-2.73646e-06	mOL	-2.73646e-06	mOL	-2.73646e-06	mOL	5.4828	mOL
1.07491	mOL	-4.67845e-06	mOL	-4.67845e-06	mOL	-4.67845e-06	mOL	-4.67845e-06	mOL	5.71693	mOL
1.72613	mOL	-1.23825e-05	mOL	-1.23825e-05	mOL	-1.23825e-05	mOL	-1.23825e-05	mOL	6.18617	mOL
1.16126	mOL	-7.76203e-08	mOL	-7.76203e-08	mOL	-7.76203e-08	mOL	-7.76203e-08	mOL	5.82561	mOL
-8.00282e-06	mOL	-8.00282e-06	mOL	-8.00282e-06	mOL	-8.00282e-06	mOL	-8.00282e-06	mOL	5.85491	mOL
-5.33492e-06	mOL	-5.33492e-06	mOL	-5.33492e-06	mOL	-5.33492e-06	mOL	-5.33492e-06	mOL	6.42574	mOL
1.28768e-05	mOL	1.28768e-05	mOL	1.28768e-05	mOL	1.28768e-05	mOL	1.28768e-05	mOL	5.93377	mOL
-1.75526e-06	mOL	-1.75526e-06	mOL	-1.75526e-06	mOL	-1.75526e-06	mOL	-1.75526e-06	mOL	5.79604	mOL
2.41831	mOL	-1.07178e-05	mOL	-1.07178e-05	mOL	-1.07178e-05	mOL	-1.07178e-05	mOL	6.2858	mOL
1.63207e-06	mOL	1.63207e-06	mOL	1.63207e-06	mOL	1.63207e-06	mOL	1.63207e-06	mOL	5.74236	mOL
1.19598	mOL	-3.62738e-06	mOL	-3.62738e-06	mOL	-3.62738e-06	mOL	-3.62738e-06	mOL	5.74434	mOL
1.30769	mOL	5.90014e-06	mOL	5.90014e-06	mOL	1.30769	mOL	5.90014e-06	mOL	5.91505	mOL
1.43242e-05	lOPC	1.43242e-05	lOPC	1.43242e-05	lOPC	3.61015	lOPC	2.9437	lOPC	1.43242e-05	lOPC
1.14042	mOL	1.14042	mOL	-9.92693e-06	mOL	-9.92693e-06	mOL	-9.92693e-06	mOL	6.21255	mOL
4.5465e-06	mOL	4.5465e-06	mOL	4.5465e-06	mOL	4.5465e-06	mOL	4.5465e-06	mOL	1.89099	mOL
2.21013	mOL	8.48981e-07	mOL	8.48981e-07	mOL	8.48981e-07	mOL	8.48981e-07	mOL	5.96771	mOL
8.95566e-06	lOPC	8.95566e-06	lOPC	2.46114	lOPC	2.9835	lOPC	2.66707	lOPC	8.95566e-06	lOPC
1.23036	mOL	-2.29778e-06	mOL	-2.29778e-06	mOL	-2.29778e-06	mOL	-2.29778e-06	mOL	5.76313	mOL
1.25028	lOPC	8.36619e-06	lOPC	3.50816	lOPC	3.25475	lOPC	2.59946	lOPC	1.25028	lOPC
-1.74506e-05	mOL	-1.74506e-05	mOL	-1.74506e-05	mOL	-1.74506e-05	mOL	-1.74506e-05	mOL	5.5044	mOL
2.13306	mOL	1.68946e-05	mOL	1.68946e-05	mOL	1.68946e-05	mOL	1.68946e-05	mOL	5.05785	mOL
2.02196	mOL	8.64778e-06	mOL	8.64778e-06	mOL	8.64778e-06	mOL	8.64778e-06	mOL	5.94301	mOL
-1.50776e-06	mOL	-1.50776e-06	mOL	-1.50776e-06	mOL	-1.50776e-06	mOL	-1.50776e-06	mOL	5.95356	mOL
1.56697	mOL	-1.44901e-05	mOL	-1.44901e-05	mOL	-1.44901e-05	mOL	-1.44901e-05	mOL	6.17525	mOL
1.16565	mOL	6.43009e-06	mOL	6.43009e-06	mOL	6.43009e-06	mOL	1.16565	mOL	5.63196	mOL
4.83194e-06	mOL	4.83194e-06	mOL	4.83194e-06	mOL	4.83194e-06	mOL	4.83194e-06	mOL	5.87144	mOL
-6.35563e-08	mOL	-6.35563e-08	mOL	-6.35563e-08	mOL	-6.35563e-08	mOL	-6.35563e-08	mOL	5.50599	mOL
1.51456e-06	mOL	1.51456e-06	mOL	1.51456e-06	mOL	1.51456e-06	mOL	1.51456e-06	mOL	5.97759	mOL
-5.84109e-06	pOL	-5.84109e-06	pOL	-5.84109e-06	pOL	-5.84109e-06	pOL	-5.84109e-06	pOL	4.27958	pOL
3.68807e-06	mOL	3.68807e-06	mOL	3.68807e-06	mOL	3.68807e-06	mOL	3.68807e-06	mOL	5.73728	mOL
2.09449	mOL	2.94654e-06	mOL	2.94654e-06	mOL	2.94654e-06	mOL	2.94654e-06	mOL	5.52953	mOL
-2.79259e-06	pOL	-2.79259e-06	pOL	-2.79259e-06	pOL	2.1996	pOL	2.83572	pOL	4.04567	pOL
-1.33624e-05	mOL	-1.33624e-05	mOL	-1.33624e-05	mOL	-1.33624e-05	mOL	-1.33624e-05	mOL	5.51571	mOL
2.50258	lOPC	7.00749e-06	lOPC	2.88038	lOPC	3.62289	lOPC	3.46068	lOPC	2.50258	lOPC
5.54197e-06	lOPC	5.54197e-06	lOPC	3.29425	lOPC	3.96868	lOPC	2.01348	lOPC	2.01348	lOPC
1.29792	lOPC	1.29792	lOPC	2.97715	lOPC	4.08693	lOPC	2.19556	lOPC	1.29792	lOPC
3.8809	mOL	-1.59459e-05	mOL	-1.59459e-05	mOL	-1.59459e-05	mOL	-1.59459e-05	mOL	4.71633	mOL
2.51372	mOL	2.04959e-06	mOL	2.04959e-06	mOL	2.04959e-06	mOL	2.04959e-06	mOL	5.26767	mOL
2.33489	mOL	-3.45088e-06	mOL	-3.45088e-06	mOL	-3.45088e-06	mOL	-3.45088e-06	mOL	6.01968	mOL
1.48905	mOL	2.52612e-06	mOL	2.52612e-06	mOL	2.52612e-06	mOL	2.52612e-06	mOL	6.03981	mOL
1.93805	mOL	-1.294e-05	mOL	-1.294e-05	mOL	-1.294e-05	mOL	-1.294e-05	mOL	5.91243	mOL
1.30984	mOL	-9.5917e-06	mOL	-9.5917e-06	mOL	-9.5917e-06	mOL	-9.5917e-06	mOL	5.99503	mOL
1.08577e-05	mOL	1.08577e-05	mOL	1.08577e-05	mOL	1.08577e-05	mOL	1.08577e-05	mOL	1.65205	mOL
1.58401	mOL	4.03775e-06	mOL	4.03775e-06	mOL	4.03775e-06	mOL	4.03775e-06	mOL	2.16894	mOL
5.86488e-06	mOL	5.86488e-06	mOL	5.86488e-06	mOL	5.86488e-06	mOL	5.86488e-06	mOL	5.66981	mOL
1.81523e-05	mOL	1.81523e-05	mOL	1.81523e-05	mOL	1.81523e-05	mOL	1.81523e-05	mOL	5.77419	mOL
1.28821e-06	mOL	1.28821e-06	mOL	1.28821e-06	mOL	1.28821e-06	mOL	1.28821e-06	mOL	6.14766	mOL
-2.00093e-05	lOPC	-2.00093e-05	lOPC	2.90449	lOPC	3.56987	lOPC	-2.00093e-05	lOPC	2.26467	lOPC
3.33777e-06	mOL	3.33777e-06	mOL	3.33777e-06	mOL	2.46212	mOL	3.33777e-06	mOL	5.51255	mOL
1.17133e-05	mOL	1.17133e-05	mOL	1.17133e-05	mOL	1.17133e-05	mOL	1.17133e-05	mOL	1.17133e-05	mOL
2.05954e-05	mOL	2.05954e-05	mOL	2.05954e-05	mOL	2.05954e-05	mOL	2.05954e-05	mOL	1.62043	mOL
-1.37686e-05	lOPC	1.38974	lOPC	1.38974	lOPC	2.94879	lOPC	-1.37686e-05	lOPC	-1.37686e-05	lOPC
2.44328	mOL	-1.15086e-05	mOL	-1.15086e-05	mOL	-1.15086e-05	mOL	1.13209	mOL	5.69508	mOL
1.0511	mOL	-7.05821e-06	mOL	-7.05821e-06	mOL	-7.05821e-06	mOL	1.0511	mOL	5.48498	mOL
-1.05406e-05	mOL	-1.05406e-05	mOL	-1.05406e-05	mOL	-1.05406e-05	mOL	-1.05406e-05	mOL	5.63368	mOL
1.57271	mOL	-6.45744e-06	mOL	-6.45744e-06	mOL	-6.45744e-06	mOL	-6.45744e-06	mOL	6.21736	mOL
1.1907	mOL	-1.85378e-06	mOL	-1.85378e-06	mOL	-1.85378e-06	mOL	-1.85378e-06	mOL	5.96076	mOL
2.22446	mOL	-1.20122e-05	mOL	-1.20122e-05	mOL	-1.20122e-05	mOL	-1.20122e-05	mOL	6.29138	mOL
1.03377	mOL	2.03697e-05	mOL	2.03697e-05	mOL	2.03697e-05	mOL	2.03697e-05	mOL	5.64762	mOL
2.64519	pOL	1.07775e-06	pOL	1.07775e-06	pOL	1.1572	pOL	2.02063	pOL	4.42938	pOL
-8.41081e-07	mOL	-8.41081e-07	mOL	-8.41081e-07	mOL	-8.41081e-07	mOL	-8.41081e-07	mOL	6.01	mOL
4.9562e-06	mOL	4.9562e-06	mOL	4.9562e-06	mOL	4.9562e-06	mOL	4.9562e-06	mOL	6.00334	mOL
3.74152e-07	lOPC	3.74152e-07	lOPC	3.74152e-07	lOPC	2.974	lOPC	3.74152e-07	lOPC	3.74152e-07	lOPC
1.08688	mOL	-1.32088e-06	mOL	-1.32088e-06	mOL	-1.32088e-06	mOL	-1.32088e-06	mOL	5.76624	mOL
1.72844	mOL	1.47679e-05	mOL	1.47679e-05	mOL	1.47679e-05	mOL	1.47679e-05	mOL	5.95439	mOL
-2.1703e-06	pOL	-2.1703e-06	pOL	-2.1703e-06	pOL	-2.1703e-06	pOL	3.37242	pOL	3.09611	pOL
-1.2836e-05	mOL	-1.2836e-05	mOL	-1.2836e-05	mOL	-1.2836e-05	mOL	-1.2836e-05	mOL	5.76289	mOL
2.20246	lOPC	3.85668e-06	lOPC	3.22453	lOPC	3.50222	lOPC	2.20246	lOPC	1.30357	lOPC
1.87049	mOL	-3.51513e-06	mOL	-3.51513e-06	mOL	-3.51513e-06	mOL	-3.51513e-06	mOL	5.80057	mOL
1.63987	mOL	-5.21796e-06	mOL	-5.21796e-06	mOL	-5.21796e-06	mOL	-5.21796e-06	mOL	5.94316	mOL
2.03225	mOL	-1.06813e-05	mOL	-1.06813e-05	mOL	1.46224	mOL	-1.06813e-05	mOL	5.7968	mOL
1.86571	mOL	4.28366e-06	mOL	4.28366e-06	mOL	4.28366e-06	mOL	4.28366e-06	mOL	6.13449	mOL
1.86494	mOL	-1.74018e-06	mOL	-1.74018e-06	mOL	-1.74018e-06	mOL	-1.74018e-06	mOL	5.84267	mOL
5.15668e-06	mOL	5.15668e-06	mOL	5.15668e-06	mOL	5.15668e-06	mOL	5.15668e-06	mOL	6.21622	mOL
1.07555	mOL	-2.34365e-06	mOL	-2.34365e-06	mOL	-2.34365e-06	mOL	-2.34365e-06	mOL	5.85971	mOL
-6.58503e-06	lOPC	-6.58503e-06	lOPC	-6.58503e-06	lOPC	1.54023	lOPC	-6.58503e-06	lOPC	-6.58503e-06	lOPC
1.55011	mOL	1.25024e-05	mOL	1.25024e-05	mOL	1.25024e-05	mOL	1.25024e-05	mOL	5.80881	mOL
-2.71764e-06	mOL	-2.71764e-06	mOL	-2.71764e-06	mOL	-2.71764e-06	mOL	-2.71764e-06	mOL	6.43556	mOL
1.65427	mOL	9.47952e-06	mOL	9.47952e-06	mOL	9.47952e-06	mOL	9.47952e-06	mOL	5.64278	mOL
1.56026	mOL	-1.20158e-05	mOL	-1.20158e-05	mOL	-1.20158e-05	mOL	-1.20158e-05	mOL	5.89155	mOL
-4.66116e-06	mOL	-4.66116e-06	mOL	-4.66116e-06	mOL	-4.66116e-06	mOL	-4.66116e-06	mOL	5.74588	mOL
-2.69351e-06	lOPC	-2.69351e-06	lOPC	-2.69351e-06	lOPC	3.14404	lOPC	-2.69351e-06	lOPC	2.4931	lOPC
-3.90965e-06	mOL	-3.90965e-06	mOL	-3.90965e-06	mOL	-3.90965e-06	mOL	-3.90965e-06	mOL	5.91318	mOL
1.34871e-05	mOL	1.34871e-05	mOL	1.34871e-05	mOL	1.34871e-05	mOL	1.34871e-05	mOL	5.82156	mOL
1.89578	lOPC	1.34257	lOPC	3.55381	lOPC	4.10109	lOPC	2.88888	lOPC	-2.27647e-07	lOPC
2.44226e-06	lOPC	2.44226e-06	lOPC	3.11994	lOPC	3.51058	lOPC	2.47001	lOPC	2.47001	lOPC
1.94934	mOL	-9.42372e-06	mOL	-9.42372e-06	mOL	-9.42372e-06	mOL	-9.42372e-06	mOL	5.73733	mOL
2.24369	mOL	-7.29217e-06	mOL	-7.29217e-06	mOL	-7.29217e-06	mOL	-7.29217e-06	mOL	6.15009	mOL
9.98069e-06	lOPC	9.98069e-06	lOPC	1.66932	lOPC	2.9033	lOPC	1.66932	lOPC	9.98069e-06	lOPC
1.63091	mOL	1.25848e-05	mOL	1.25848e-05	mOL	1.25848e-05	mOL	1.25848e-05	mOL	5.87602	mOL
1.24886e-05	mOL	1.24886e-05	mOL	1.24886e-05	mOL	1.24886e-05	mOL	1.24886e-05	mOL	5.93055	mOL
1.36884	mOL	-1.38064e-05	mOL	-1.38064e-05	mOL	-1.38064e-05	mOL	-1.38064e-05	mOL	6.01935	mOL
1.55261	mOL	2.04996e-05	mOL	2.04996e-05	mOL	2.04996e-05	mOL	2.04996e-05	mOL	5.62914	mOL
2.17948	mOL	1.01687e-05	mOL	1.01687e-05	mOL	1.01687e-05	mOL	1.01687e-05	mOL	5.70039	mOL
1.03084	mOL	-2.67175e-07	mOL	-2.67175e-07	mOL	-2.67175e-07	mOL	-2.67175e-07	mOL	5.54237	mOL
7.03608e-06	mOL	7.03608e-06	mOL	7.03608e-06	mOL	7.03608e-06	mOL	7.03608e-06	mOL	5.99159	mOL
1.08131	mOL	-9.71385e-06	mOL	-9.71385e-06	mOL	-9.71385e-06	mOL	-9.71385e-06	mOL	5.98771	mOL
1.2254	mOL	-1.09616e-05	mOL	-1.09616e-05	mOL	-1.09616e-05	mOL	-1.09616e-05	mOL	5.9303	mOL
1.85146	mOL	4.90505e-07	mOL	4.90505e-07	mOL	4.90505e-07	mOL	4.90505e-07	mOL	5.76136	mOL
-1.1985e-05	lOPC	-1.1985e-05	lOPC	2.96551	lOPC	4.31239	lOPC	2.96551	lOPC	-1.1985e-05	lOPC
1.26522	pOL	1.90019e-06	pOL	1.90019e-06	pOL	1.26522	pOL	2.61881	pOL	3.99676	pOL
1.54574	mOL	1.29771e-05	mOL	1.29771e-05	mOL	1.29771e-05	mOL	1.29771e-05	mOL	5.77504	mOL
1.53079	mOL	-1.03387e-05	mOL	-1.03387e-05	mOL	-1.03387e-05	mOL	-1.03387e-05	mOL	5.8542	mOL
-7.38441e-06	lOPC	-7.38441e-06	lOPC	-7.38441e-06	lOPC	3.25091	lOPC	-7.38441e-06	lOPC	3.25091	lOPC
1.15676	mOL	4.65639e-07	mOL	4.65639e-07	mOL	4.65639e-07	mOL	4.65639e-07	mOL	6.08968	mOL
-1.0176e-05	mOL	-1.0176e-05	mOL	-1.0176e-05	mOL	-1.0176e-05	mOL	-1.0176e-05	mOL	5.82025	mOL
-3.83284e-06	mOL	-3.83284e-06	mOL	-3.83284e-06	mOL	-3.83284e-06	mOL	-3.83284e-06	mOL	5.53428	mOL
1.52431	mOL	1.02819	mOL	8.72755e-06	mOL	8.72755e-06	mOL	8.72755e-06	mOL	6.2778	mOL
1.65342	mOL	9.69545e-06	mOL	9.69545e-06	mOL	9.69545e-06	mOL	9.69545e-06	mOL	6.09718	mOL
1.42016	lOPC	3.83847e-06	lOPC	3.13394	lOPC	3.73268	lOPC	1.98452	lOPC	1.42016	lOPC
-1.85156e-05	mOL	-1.85156e-05	mOL	-1.85156e-05	mOL	-1.85156e-05	mOL	-1.85156e-05	mOL	5.69121	mOL
-5.39967e-07	mOL	-5.39967e-07	mOL	-5.39967e-07	mOL	-5.39967e-07	mOL	-5.39967e-07	mOL	5.57857	mOL
3.2311	mOL	1.06477e-05	mOL	1.06477e-05	mOL	1.06477e-05	mOL	1.06477e-05	mOL	6.10537	mOL
1.4223	mOL	8.13195e-06	mOL	8.13195e-06	mOL	8.13195e-06	mOL	8.13195e-06	mOL	6.09735	mOL
2.00212	pOL	-1.90816e-06	pOL	-1.90816e-06	pOL	2.25546	pOL	3.10679	pOL	4.57545	pOL
1.66719	mOL	-2.69993e-05	mOL	-2.69993e-05	mOL	-2.69993e-05	mOL	-2.69993e-05	mOL	5.65867	mOL
6.09666e-07	lOPC	6.09666e-07	lOPC	2.98442	lOPC	3.37288	lOPC	3.37288	lOPC	2.0845	lOPC
5.73752e-06	mOL	5.73752e-06	mOL	5.73752e-06	mOL	5.73752e-06	mOL	5.73752e-06	mOL	5.83816	mOL
4.58036e-07	mOL	4.58036e-07	mOL	4.58036e-07	mOL	4.58036e-07	mOL	4.58036e-07	mOL	6.04714	mOL
1.8065	lOPC	1.57413e-06	lOPC	2.15566	lOPC	3.06135	lOPC	1.8065	lOPC	1.57413e-06	lOPC
1.0949	mOL	1.0949	mOL	4.31565e-06	mOL	4.31565e-06	mOL	4.31565e-06	mOL	6.1703	mOL
-3.9655e-06	mOL	-3.9655e-06	mOL	-3.9655e-06	mOL	-3.9655e-06	mOL	-3.9655e-06	mOL	6.25543	mOL
1.30998e-05	mOL	1.30998e-05	mOL	1.30998e-05	mOL	1.30998e-05	mOL	1.30998e-05	mOL	6.10612	mOL
4.70393e-06	mOL	4.70393e-06	mOL	4.70393e-06	mOL	4.70393e-06	mOL	4.70393e-06	mOL	4.70393e-06	mOL
-1.24267e-05	lOPC	-1.24267e-05	lOPC	1.86978	lOPC	1.86978	lOPC	-1.24267e-05	lOPC	-1.24267e-05	lOPC
1.37457	mOL	1.38158e-05	mOL	1.38158e-05	mOL	1.38158e-05	mOL	1.38158e-05	mOL	5.40494	mOL
1.20446e-05	mOL	1.20446e-05	mOL	1.20446e-05	mOL	1.20446e-05	mOL	1.20446e-05	mOL	6.14362	mOL
8.24074e-06	lOPC	8.24074e-06	lOPC	3.69682	lOPC	3.30368	lOPC	8.24074e-06	lOPC	2.64662	lOPC
-1.66263e-05	mOL	-1.66263e-05	mOL	-1.66263e-05	mOL	-1.66263e-05	mOL	-1.66263e-05	mOL	2.16972	mOL
1.22643	mOL	-5.69306e-06	mOL	-5.69306e-06	mOL	-5.69306e-06	mOL	-5.69306e-06	mOL	6.36988	mOL
6.35514e-06	pOL	6.35514e-06	pOL	6.35514e-06	pOL	6.35514e-06	pOL	6.35514e-06	pOL	4.47399	pOL
4.3722e-07	lOPC	4.3722e-07	lOPC	3.30367	lOPC	4.19767	lOPC	3.51944	lOPC	4.3722e-07	lOPC
3.48012e-06	mOL	2.3808	mOL	3.48012e-06	mOL	3.48012e-06	mOL	2.3808	mOL	6.09269	mOL
1.89869	lOPC	1.3451	lOPC	2.25294	lOPC	4.15023	lOPC	2.89211	lOPC	2.45959e-05	lOPC
2.83562	mOL	-8.1838e-06	mOL	-8.1838e-06	mOL	-8.1838e-06	mOL	-8.1838e-06	mOL	6.56528	mOL
1.84506	mOL	-2.1132e-05	mOL	-2.1132e-05	mOL	-2.1132e-05	mOL	-2.1132e-05	mOL	5.74813	mOL
1.9368	mOL	2.73695e-06	mOL	2.73695e-06	mOL	2.73695e-06	mOL	2.73695e-06	mOL	5.70642	mOL
2.80943	mOL	-6.87597e-06	mOL	-6.87597e-06	mOL	-6.87597e-06	mOL	-6.87597e-06	mOL	5.45962	mOL
4.46041e-06	lOPC	4.46041e-06	lOPC	4.02078	lOPC	2.95742	lOPC	4.02078	lOPC	4.46041e-06	lOPC
-8.12385e-06	mOL	-8.12385e-06	mOL	-8.12385e-06	mOL	-8.12385e-06	mOL	-8.12385e-06	mOL	6.01263	mOL
1.33079	pOL	2.21206e-05	pOL	2.21206e-05	pOL	2.2356	pOL	1.88222	pOL	4.83851	pOL
-1.23706e-06	mOL	-1.23706e-06	mOL	-1.23706e-06	mOL	-1.23706e-06	mOL	-1.23706e-06	mOL	6.31191	mOL
-4.77336e-06	mOL	-4.77336e-06	mOL	-4.77336e-06	mOL	-4.77336e-06	mOL	-4.77336e-06	mOL	6.35831	mOL
-1.66261e-06	lOPC	-1.66261e-06	lOPC	-1.66261e-06	lOPC	-1.66261e-06	lOPC	2.42468	lOPC	-1.66261e-06	lOPC
8.62563e-06	mOL	8.62563e-06	mOL	8.62563e-06	mOL	8.62563e-06	mOL	8.62563e-06	mOL	5.90587	mOL
9.73405e-07	mOL	9.73405e-07	mOL	9.73405e-07	mOL	9.73405e-07	mOL	9.73405e-07	mOL	5.75974	mOL
1.19196	lOPC	-1.62562e-05	lOPC	2.0644	lOPC	2.96261	lOPC	3.17536	lOPC	-1.62562e-05	lOPC
-4.62077e-08	mOL	-4.62077e-08	mOL	-4.62077e-08	mOL	-4.62077e-08	mOL	-4.62077e-08	mOL	5.38629	mOL
1.70742	pOL	7.60242e-06	pOL	7.60242e-06	pOL	7.60242e-06	pOL	2.94753	pOL	4.01054	pOL
3.00903	mOL	3.89909e-07	mOL	3.89909e-07	mOL	3.89909e-07	mOL	3.89909e-07	mOL	4.91173	mOL
7.35072e-06	mOL	7.35072e-06	mOL	7.35072e-06	mOL	7.35072e-06	mOL	7.35072e-06	mOL	6.49433	mOL
-1.46473e-06	mOL	-1.46473e-06	mOL	-1.46473e-06	mOL	-1.46473e-06	mOL	-1.46473e-06	mOL	6.12956	mOL
2.41164	lOPC	-5.78873e-07	lOPC	2.41164	lOPC	3.44862	lOPC	2.41164	lOPC	-5.78873e-07	lOPC
4.82369e-06	mOL	1.63355	mOL	4.82369e-06	mOL	4.82369e-06	mOL	4.82369e-06	mOL	6.44837	mOL
1.1324	mOL	9.92944e-06	mOL	9.92944e-06	mOL	9.92944e-06	mOL	9.92944e-06	mOL	5.89943	mOL
-1.2464e-05	lOPC	-1.2464e-05	lOPC	3.0104	lOPC	4.26192	lOPC	2.88388	lOPC	1.22728	lOPC
1.5955	mOL	-3.34875e-07	mOL	-3.34875e-07	mOL	-3.34875e-07	mOL	-3.34875e-07	mOL	5.9254	mOL
1.24198	mOL	-7.09622e-07	mOL	-7.09622e-07	mOL	-7.09622e-07	mOL	-7.09622e-07	mOL	5.80943	mOL
1.07491	mOL	1.07491	mOL	-7.58921e-06	mOL	-7.58921e-06	mOL	-7.58921e-06	mOL	6.04882	mOL
-1.03436e-05	lOPC	-1.03436e-05	lOPC	2.07368	lOPC	3.36093	lOPC	3.57711	lOPC	-1.03436e-05	lOPC
1.59707	mOL	-6.30732e-06	mOL	-6.30732e-06	mOL	-6.30732e-06	mOL	-6.30732e-06	mOL	5.97851	mOL
5.86808e-06	mOL	5.86808e-06	mOL	5.86808e-06	mOL	5.86808e-06	mOL	5.86808e-06	mOL	5.73721	mOL
1.90326	lOPC	1.90326	lOPC	-4.16323e-06	lOPC	3.71245	lOPC	-4.16323e-06	lOPC	-4.16323e-06	lOPC
1.62481	lOPC	1.62481	lOPC	3.15384	lOPC	3.15384	lOPC	2.85127	lOPC	-7.84888e-06	lOPC
2.37018	mOL	1.63416e-06	mOL	1.63416e-06	mOL	1.63416e-06	mOL	1.63416e-06	mOL	5.05107	mOL
-1.23671e-05	mOL	-1.23671e-05	mOL	-1.23671e-05	mOL	-1.23671e-05	mOL	-1.23671e-05	mOL	5.77077	mOL
1.09689	mOL	1.04587e-05	mOL	1.04587e-05	mOL	1.04587e-05	mOL	1.04587e-05	mOL	5.69787	mOL
-4.84595e-06	mOL	-4.84595e-06	mOL	-4.84595e-06	mOL	-4.84595e-06	mOL	-4.84595e-06	mOL	6.00814	mOL
1.89129e-06	mOL	1.89129e-06	mOL	1.89129e-06	mOL	1.89129e-06	mOL	1.89129e-06	mOL	6.20082	mOL
2.22988	lOPC	5.10063e-07	lOPC	2.86776	lOPC	4.2105	lOPC	3.64661	lOPC	1.63888	lOPC
1.35417	mOL	-2.40669e-09	mOL	-2.40669e-09	mOL	-2.40669e-09	mOL	-2.40669e-09	mOL	5.90248	mOL
1.80938e-05	mOL	1.80938e-05	mOL	1.80938e-05	mOL	1.80938e-05	mOL	1.80938e-05	mOL	5.32409	mOL
1.58585	mOL	-8.25328e-06	mOL	-8.25328e-06	mOL	-8.25328e-06	mOL	-8.25328e-06	mOL	5.60889	mOL
1.15201	mOL	1.14547e-05	mOL	1.14547e-05	mOL	1.14547e-05	mOL	1.14547e-05	mOL	5.89296	mOL
1.946	mOL	3.15732e-07	mOL	3.15732e-07	mOL	3.15732e-07	mOL	3.15732e-07	mOL	6.66833	mOL
-8.35206e-06	mOL	-8.35206e-06	mOL	-8.35206e-06	mOL	-8.35206e-06	mOL	-8.35206e-06	mOL	6.33416	mOL
-6.87636e-07	pOL	-6.87636e-07	pOL	-6.87636e-07	pOL	-6.87636e-07	pOL	2.75679	pOL	4.24606	pOL
1.05954	mOL	7.46772e-06	mOL	7.46772e-06	mOL	7.46772e-06	mOL	7.46772e-06	mOL	5.78452	mOL
1.57316	mOL	-4.25519e-06	mOL	-4.25519e-06	mOL	-4.25519e-06	mOL	-4.25519e-06	mOL	6.0836	mOL
-7.72082e-06	mOL	-7.72082e-06	mOL	1.11887	mOL	-7.72082e-06	mOL	-7.72082e-06	mOL	6.13274	mOL
1.52764e-06	mOL	1.52764e-06	mOL	1.52764e-06	mOL	1.52764e-06	mOL	1.52764e-06	mOL	6.10119	mOL
1.18832	mOL	9.88597e-06	mOL	9.88597e-06	mOL	9.88597e-06	mOL	9.88597e-06	mOL	5.81147	mOL
-7.34583e-07	lOPC	1.32344	lOPC	-7.34583e-07	lOPC	1.87375	lOPC	1.32344	lOPC	1.32344	lOPC
1.59455	mOL	-1.38703e-05	mOL	-1.38703e-05	mOL	-1.38703e-05	mOL	-1.38703e-05	mOL	4.84132	mOL
-1.30668e-05	pOL	-1.30668e-05	pOL	-1.30668e-05	pOL	1.90861	pOL	2.52473	pOL	4.32637	pOL
2.65825	mOL	-7.68395e-06	mOL	-7.68395e-06	mOL	-7.68395e-06	mOL	-7.68395e-06	mOL	5.98931	mOL
-5.27108e-06	mOL	-5.27108e-06	mOL	-5.27108e-06	mOL	-5.27108e-06	mOL	-5.27108e-06	mOL	5.97551	mOL
2.79226	pOL	-2.14271e-07	pOL	-2.14271e-07	pOL	3.0645	pOL	3.53189	pOL	3.45429	pOL
1.92546	mOL	6.70498e-06	mOL	6.70498e-06	mOL	6.70498e-06	mOL	6.70498e-06	mOL	5.64261	mOL
2.1314	mOL	-4.34617e-06	mOL	-4.34617e-06	mOL	-4.34617e-06	mOL	-4.34617e-06	mOL	5.22932	mOL
1.99972	mOL	-1.11388e-05	mOL	-1.11388e-05	mOL	-1.11388e-05	mOL	-1.11388e-05	mOL	5.9174	mOL
1.90554	mOL	6.07106e-06	mOL	6.07106e-06	mOL	6.07106e-06	mOL	6.07106e-06	mOL	5.97145	mOL
1.58617	mOL	2.75457e-06	mOL	1.07926	mOL	2.75457e-06	mOL	2.75457e-06	mOL	5.89249	mOL
1.16323	mOL	1.15735e-05	mOL	1.15735e-05	mOL	1.15735e-05	mOL	1.15735e-05	mOL	5.37816	mOL
-1.68248e-05	mOL	-1.68248e-05	mOL	-1.68248e-05	mOL	-1.68248e-05	mOL	-1.68248e-05	mOL	5.79892	mOL
8.73191e-07	mOL	8.73191e-07	mOL	8.73191e-07	mOL	8.73191e-07	mOL	8.73191e-07	mOL	5.61388	mOL
1.35336e-05	mOL	1.35336e-05	mOL	1.35336e-05	mOL	1.35336e-05	mOL	1.35336e-05	mOL	5.47012	mOL
7.24174e-06	mOL	7.24174e-06	mOL	7.24174e-06	mOL	7.24174e-06	mOL	7.24174e-06	mOL	5.94617	mOL
1.65391	mOL	-8.32553e-06	mOL	-8.32553e-06	mOL	-8.32553e-06	mOL	-8.32553e-06	mOL	5.82657	mOL
7.32528e-06	mOL	7.32528e-06	mOL	7.32528e-06	mOL	7.32528e-06	mOL	7.32528e-06	mOL	5.85844	mOL
2.36317	mOL	-8.71927e-06	mOL	-8.71927e-06	mOL	-8.71927e-06	mOL	-8.71927e-06	mOL	6.03371	mOL
1.42373	mOL	-4.53398e-06	mOL	-4.53398e-06	mOL	-4.53398e-06	mOL	-4.53398e-06	mOL	5.71587	mOL
1.56971	mOL	1.18753e-05	mOL	1.18753e-05	mOL	1.18753e-05	mOL	1.18753e-05	mOL	5.98329	mOL
-2.90145e-06	mOL	-2.90145e-06	mOL	-2.90145e-06	mOL	-2.90145e-06	mOL	-2.90145e-06	mOL	6.152	mOL
2.20917	mOL	8.28546e-06	mOL	8.28546e-06	mOL	8.28546e-06	mOL	8.28546e-06	mOL	5.93854	mOL
-2.91228e-06	mOL	-2.91228e-06	mOL	-2.91228e-06	mOL	-2.91228e-06	mOL	-2.91228e-06	mOL	5.61059	mOL
1.92045	mOL	-1.57636e-05	mOL	-1.57636e-05	mOL	-1.57636e-05	mOL	-1.57636e-05	mOL	5.65731	mOL
-8.48816e-06	mOL	-8.48816e-06	mOL	-8.48816e-06	mOL	-8.48816e-06	mOL	-8.48816e-06	mOL	5.42042	mOL
-1.08852e-05	mOL	-1.08852e-05	mOL	-1.08852e-05	mOL	-1.08852e-05	mOL	-1.08852e-05	mOL	5.80453	mOL
1.93891	mOL	-4.84291e-06	mOL	-4.84291e-06	mOL	-4.84291e-06	mOL	-4.84291e-06	mOL	5.97074	mOL
1.62008	mOL	-3.36311e-06	mOL	-3.36311e-06	mOL	-3.36311e-06	mOL	-3.36311e-06	mOL	6.24571	mOL
2.10935	mOL	-1.53358e-06	mOL	-1.53358e-06	mOL	-1.53358e-06	mOL	-1.53358e-06	mOL	5.78974	mOL
-2.43247e-06	mOL	-2.43247e-06	mOL	-2.43247e-06	mOL	-2.43247e-06	mOL	1.00753	mOL	5.78739	mOL
1.13112	mOL	1.8922e-05	mOL	1.8922e-05	mOL	1.8922e-05	mOL	1.8922e-05	mOL	5.85034	mOL
2.36403	lOPC	-1.386e-05	lOPC	-1.386e-05	lOPC	2.36403	lOPC	2.36403	lOPC	-1.386e-05	lOPC
1.56668	mOL	-4.14824e-06	mOL	-4.14824e-06	mOL	-4.14824e-06	mOL	-4.14824e-06	mOL	5.93034	mOL
1.99077	mOL	3.49082e-06	mOL	3.49082e-06	mOL	3.49082e-06	mOL	3.49082e-06	mOL	5.60877	mOL
1.62844e-05	mOL	1.62844e-05	mOL	1.62844e-05	mOL	1.62844e-05	mOL	1.62844e-05	mOL	5.46202	mOL
1.58432	mOL	8.85219e-07	mOL	8.85219e-07	mOL	8.85219e-07	mOL	8.85219e-07	mOL	6.0756	mOL
1.05342	mOL	1.23915e-05	mOL	1.23915e-05	mOL	1.23915e-05	mOL	1.23915e-05	mOL	5.83697	mOL
1.60894	mOL	-1.64456e-05	mOL	-1.64456e-05	mOL	-1.64456e-05	mOL	1.0982	mOL	5.78321	mOL
2.69263	pOL	1.44636e-05	pOL	1.44636e-05	pOL	1.87307	pOL	2.86361	pOL	4.32229	pOL
-6.9056e-06	lOPC	-6.9056e-06	lOPC	1.24636	lOPC	2.38975	lOPC	-6.9056e-06	lOPC	1.24636	lOPC
1.63106	mOL	-2.76431e-06	mOL	-2.76431e-06	mOL	-2.76431e-06	mOL	-2.76431e-06	mOL	5.68635	mOL
1.27423	mOL	-1.10942e-05	mOL	-1.10942e-05	mOL	-1.10942e-05	mOL	-1.10942e-05	mOL	5.99215	mOL
1.95801	mOL	1.33869e-06	mOL	1.33869e-06	mOL	1.33869e-06	mOL	1.33869e-06	mOL	5.8222	mOL
1.78534e-05	lOPC	1.78534e-05	lOPC	3.6791	lOPC	4.22784	lOPC	1.78534e-05	lOPC	3.3998	lOPC
1.93758	mOL	2.42216e-05	mOL	2.42216e-05	mOL	2.42216e-05	mOL	2.42216e-05	mOL	5.75549	mOL
1.06372	mOL	-1.07683e-05	mOL	-1.07683e-05	mOL	-1.07683e-05	mOL	-1.07683e-05	mOL	5.64112	mOL
4.85941e-06	mOL	4.85941e-06	mOL	4.85941e-06	mOL	4.85941e-06	mOL	4.85941e-06	mOL	5.72121	mOL
1.38852e-05	pOL	1.38852e-05	pOL	1.38852e-05	pOL	1.38852e-05	pOL	1.38852e-05	pOL	4.67642	pOL
-1.95657e-06	mOL	-1.95657e-06	mOL	-1.95657e-06	mOL	-1.95657e-06	mOL	-1.95657e-06	mOL	6.05502	mOL
-2.18175e-06	mOL	-2.18175e-06	mOL	-2.18175e-06	mOL	-2.18175e-06	mOL	-2.18175e-06	mOL	5.69041	mOL
-3.04778e-06	mOL	-3.04778e-06	mOL	-3.04778e-06	mOL	-3.04778e-06	mOL	-3.04778e-06	mOL	5.83292	mOL
2.78939	lOPC	5.97833e-06	lOPC	2.61929	lOPC	3.52893	lOPC	2.61929	lOPC	5.97833e-06	lOPC
1.39743e-05	mOL	1.39743e-05	mOL	1.39743e-05	mOL	1.39743e-05	mOL	1.39743e-05	mOL	5.29804	mOL
1.83809	mOL	6.8762e-06	mOL	6.8762e-06	mOL	6.8762e-06	mOL	6.8762e-06	mOL	5.76227	mOL
3.20188e-06	lOPC	3.20188e-06	lOPC	3.40599	lOPC	1.53536	lOPC	2.11457	lOPC	2.74547	lOPC
-3.0187e-06	mOL	-3.0187e-06	mOL	-3.0187e-06	mOL	-3.0187e-06	mOL	-3.0187e-06	mOL	4.72809	mOL
1.72085	mOL	4.98349e-06	mOL	4.98349e-06	mOL	4.98349e-06	mOL	4.98349e-06	mOL	6.07989	mOL
2.27754	mOL	-5.49537e-06	mOL	-5.49537e-06	mOL	-5.49537e-06	mOL	-5.49537e-06	mOL	5.24271	mOL
2.17825	mOL	-2.79257e-06	mOL	-2.79257e-06	mOL	-2.79257e-06	mOL	-2.79257e-06	mOL	5.77475	mOL
1.91256	mOL	1.09651e-05	mOL	1.09651e-05	mOL	1.09651e-05	mOL	1.09651e-05	mOL	5.55584	mOL
1.83957	mOL	4.42013e-06	mOL	4.42013e-06	mOL	4.42013e-06	mOL	4.42013e-06	mOL	5.38471	mOL
2.41016e-06	mOL	2.41016e-06	mOL	2.41016e-06	mOL	2.41016e-06	mOL	2.41016e-06	mOL	5.81925	mOL
1.76237	mOL	-2.55608e-06	mOL	-2.55608e-06	mOL	-2.55608e-06	mOL	-2.55608e-06	mOL	5.56688	mOL
9.31033e-06	mOL	9.31033e-06	mOL	9.31033e-06	mOL	9.31033e-06	mOL	9.31033e-06	mOL	6.17696	mOL
2.66882	mOL	1.33491e-05	mOL	1.33491e-05	mOL	1.33491e-05	mOL	1.33491e-05	mOL	6.0101	mOL
-8.69272e-06	mOL	-8.69272e-06	mOL	-8.69272e-06	mOL	-8.69272e-06	mOL	-8.69272e-06	mOL	5.87922	mOL
5.5487e-07	mOL	5.5487e-07	mOL	5.5487e-07	mOL	5.5487e-07	mOL	5.5487e-07	mOL	4.69056	mOL
2.54209	mOL	4.90669e-07	mOL	4.90669e-07	mOL	4.90669e-07	mOL	4.90669e-07	mOL	5.82172	mOL
-5.78356e-06	mOL	-5.78356e-06	mOL	-5.78356e-06	mOL	-5.78356e-06	mOL	-5.78356e-06	mOL	5.71319	mOL
-9.98739e-06	mOL	-9.98739e-06	mOL	-9.98739e-06	mOL	-9.98739e-06	mOL	-9.98739e-06	mOL	5.96494	mOL
-2.43278e-08	pOL	-2.43278e-08	pOL	-2.43278e-08	pOL	-2.43278e-08	pOL	-2.43278e-08	pOL	4.81988	pOL
1.63538	mOL	6.55512e-06	mOL	6.55512e-06	mOL	6.55512e-06	mOL	6.55512e-06	mOL	5.78479	mOL
1.16203	mOL	1.47684e-05	mOL	1.47684e-05	mOL	1.47684e-05	mOL	1.47684e-05	mOL	5.4451	mOL
-1.90915e-05	lOPC	-1.90915e-05	lOPC	3.37854	lOPC	3.55517	lOPC	2.51213	lOPC	-1.90915e-05	lOPC
2.53912	mOL	-7.02439e-06	mOL	-7.02439e-06	mOL	-7.02439e-06	mOL	-7.02439e-06	mOL	6.13536	mOL
1.09568	mOL	-3.1143e-06	mOL	-3.1143e-06	mOL	-3.1143e-06	mOL	-3.1143e-06	mOL	5.92786	mOL
1.5891	mOL	-1.66316e-05	mOL	-1.66316e-05	mOL	-1.66316e-05	mOL	-1.66316e-05	mOL	5.25785	mOL
-7.50533e-06	mOL	-7.50533e-06	mOL	-7.50533e-06	mOL	-7.50533e-06	mOL	-7.50533e-06	mOL	6.19848	mOL
1.3322	lOPC	-7.77352e-06	lOPC	3.02167	lOPC	3.61797	lOPC	2.23731	lOPC	1.88384	lOPC
2.19989	mOL	-7.2257e-06	mOL	-7.2257e-06	mOL	-7.2257e-06	mOL	-7.2257e-06	mOL	5.41016	mOL
1.80988	lOPC	1.80988	lOPC	2.79296	lOPC	3.90283	lOPC	1.80988	lOPC	-2.18883e-05	lOPC
1.96448	lOPC	2.13419e-06	lOPC	1.96448	lOPC	3.23965	lOPC	1.96448	lOPC	2.13419e-06	lOPC
1.30083	mOL	-6.31923e-06	mOL	-6.31923e-06	mOL	-6.31923e-06	mOL	-6.31923e-06	mOL	6.00271	mOL
1.33717	lOPC	1.52049e-05	lOPC	3.15555	lOPC	4.22534	lOPC	3.02809	lOPC	1.52049e-05	lOPC
7.95956e-06	mOL	7.95956e-06	mOL	7.95956e-06	mOL	7.95956e-06	mOL	7.95956e-06	mOL	6.16659	mOL
1.77121	mOL	-1.45353e-05	mOL	-1.45353e-05	mOL	-1.45353e-05	mOL	-1.45353e-05	mOL	5.83615	mOL
9.83954e-07	mOL	9.83954e-07	mOL	9.83954e-07	mOL	9.83954e-07	mOL	9.83954e-07	mOL	6.08351	mOL
-5.93771e-06	mOL	-5.93771e-06	mOL	-5.93771e-06	mOL	-5.93771e-06	mOL	-5.93771e-06	mOL	6.09883	mOL
2.37708	mOL	8.88281e-06	mOL	8.88281e-06	mOL	8.88281e-06	mOL	8.88281e-06	mOL	6.09302	mOL
1.89891	mOL	5.30704e-07	mOL	5.30704e-07	mOL	5.30704e-07	mOL	5.30704e-07	mOL	5.85589	mOL
1.40256	mOL	-5.57024e-06	mOL	-5.57024e-06	mOL	-5.57024e-06	mOL	-5.57024e-06	mOL	5.35906	mOL
1.60149	mOL	4.38397e-06	mOL	4.38397e-06	mOL	4.38397e-06	mOL	4.38397e-06	mOL	5.49135	mOL
1.52608e-06	mOL	1.52608e-06	mOL	1.52608e-06	mOL	1.52608e-06	mOL	1.52608e-06	mOL	5.84493	mOL
1.60481	mOL	-1.64618e-06	mOL	-1.64618e-06	mOL	-1.64618e-06	mOL	-1.64618e-06	mOL	5.93703	mOL
1.10144	mOL	2.01989e-05	mOL	2.01989e-05	mOL	2.01989e-05	mOL	2.01989e-05	mOL	6.09326	mOL
-5.29386e-06	lOPC	-5.29386e-06	lOPC	2.562	lOPC	3.2158	lOPC	2.562	lOPC	3.6078	lOPC
-4.70787e-06	mOL	-4.70787e-06	mOL	-4.70787e-06	mOL	-4.70787e-06	mOL	-4.70787e-06	mOL	5.43168	mOL
-1.54594e-05	pOL	-1.54594e-05	pOL	-1.54594e-05	pOL	1.7548	pOL	3.00218	pOL	4.46685	pOL
2.80651	mOL	-4.05267e-07	mOL	-4.05267e-07	mOL	-4.05267e-07	mOL	-4.05267e-07	mOL	5.63813	mOL
2.67007	mOL	8.90356e-06	mOL	8.90356e-06	mOL	8.90356e-06	mOL	8.90356e-06	mOL	5.85926	mOL
1.44119	mOL	-2.07139e-05	mOL	-2.07139e-05	mOL	-2.07139e-05	mOL	-2.07139e-05	mOL	6.43546	mOL
-2.50065e-06	lOPC	-2.50065e-06	lOPC	3.83928	lOPC	4.20723	lOPC	3.25091	lOPC	2.22692	lOPC
-1.18165e-05	lOPC	-1.18165e-05	lOPC	2.8109	lOPC	3.47351	lOPC	-1.18165e-05	lOPC	3.47351	lOPC
1.07481	mOL	1.44194e-05	mOL	1.44194e-05	mOL	1.44194e-05	mOL	1.44194e-05	mOL	5.71039	mOL
2.41536	mOL	1.3579e-05	mOL	1.3579e-05	mOL	1.3579e-05	mOL	1.3579e-05	mOL	5.79679	mOL
3.34503e-06	mOL	3.34503e-06	mOL	3.34503e-06	mOL	3.34503e-06	mOL	3.34503e-06	mOL	6.2841	mOL
1.04451	mOL	1.42934e-05	mOL	1.42934e-05	mOL	1.42934e-05	mOL	1.42934e-05	mOL	5.9365	mOL
-8.67318e-06	mOL	-8.67318e-06	mOL	-8.67318e-06	mOL	-8.67318e-06	mOL	-8.67318e-06	mOL	4.34627	mOL
9.50652e-06	mOL	9.50652e-06	mOL	9.50652e-06	mOL	9.50652e-06	mOL	9.50652e-06	mOL	4.87207	mOL
-5.85012e-06	mOL	-5.85012e-06	mOL	-5.85012e-06	mOL	-5.85012e-06	mOL	-5.85012e-06	mOL	4.96239	mOL
3.20958e-06	mOL	3.20958e-06	mOL	3.20958e-06	mOL	3.20958e-06	mOL	3.20958e-06	mOL	5.42303	mOL
-2.99396e-06	mOL	-2.99396e-06	mOL	-2.99396e-06	mOL	-2.99396e-06	mOL	-2.99396e-06	mOL	5.59147	mOL
-2.78543e-06	mOL	-2.78543e-06	mOL	-2.78543e-06	mOL	-2.78543e-06	mOL	-2.78543e-06	mOL	5.34393	mOL
5.46115e-06	mOL	5.46115e-06	mOL	5.46115e-06	mOL	5.46115e-06	mOL	5.46115e-06	mOL	5.3761	mOL
-1.30382e-05	mOL	-1.30382e-05	mOL	-1.30382e-05	mOL	-1.30382e-05	mOL	-1.30382e-05	mOL	5.25402	mOL
-2.50914e-06	mOL	-2.50914e-06	mOL	-2.50914e-06	mOL	-2.50914e-06	mOL	-2.50914e-06	mOL	4.87099	mOL
1.71007e-06	mOL	1.71007e-06	mOL	1.71007e-06	mOL	1.71007e-06	mOL	1.71007e-06	mOL	5.43703	mOL
3.20326	mOL	-4.03467e-06	mOL	-4.03467e-06	mOL	-4.03467e-06	mOL	-4.03467e-06	mOL	5.18232	mOL
1.04659e-06	mOL	1.04659e-06	mOL	1.04659e-06	mOL	1.04659e-06	mOL	1.04659e-06	mOL	5.29122	mOL
-3.18881e-06	mOL	-3.18881e-06	mOL	-3.18881e-06	mOL	-3.18881e-06	mOL	-3.18881e-06	mOL	5.87737	mOL
1.61834e-05	mOL	1.61834e-05	mOL	1.61834e-05	mOL	1.61834e-05	mOL	1.61834e-05	mOL	5.15258	mOL
7.14189e-06	mOL	7.14189e-06	mOL	7.14189e-06	mOL	7.14189e-06	mOL	7.14189e-06	mOL	5.20737	mOL
2.96587e-05	lOPC	2.96587e-05	lOPC	2.96587e-05	lOPC	2.62678	lOPC	2.96587e-05	lOPC	2.96587e-05	lOPC
2.65271	mOL	-7.95078e-06	mOL	-7.95078e-06	mOL	-7.95078e-06	mOL	-7.95078e-06	mOL	5.22411	mOL
8.14366e-06	mOL	8.14366e-06	mOL	8.14366e-06	mOL	8.14366e-06	mOL	8.14366e-06	mOL	5.07877	mOL
2.09803e-05	mOL	2.09803e-05	mOL	2.09803e-05	mOL	2.09803e-05	mOL	2.09803e-05	mOL	4.74179	mOL
3.0098e-06	mOL	3.0098e-06	mOL	3.0098e-06	mOL	3.0098e-06	mOL	3.0098e-06	mOL	5.00027	mOL
-1.08308e-05	lOPC	-1.08308e-05	lOPC	-1.08308e-05	lOPC	2.10786	lOPC	-1.08308e-05	lOPC	3.26984	lOPC
-1.00632e-05	mOL	-1.00632e-05	mOL	-1.00632e-05	mOL	-1.00632e-05	mOL	-1.00632e-05	mOL	5.32883	mOL
-3.54146e-07	mOL	-3.54146e-07	mOL	-3.54146e-07	mOL	-3.54146e-07	mOL	-3.54146e-07	mOL	4.96528	mOL
1.30912e-05	mOL	1.30912e-05	mOL	1.30912e-05	mOL	1.30912e-05	mOL	1.30912e-05	mOL	5.19147	mOL
7.504e-06	mOL	7.504e-06	mOL	7.504e-06	mOL	7.504e-06	mOL	7.504e-06	mOL	4.83629	mOL
-2.13837e-05	mOL	-2.13837e-05	mOL	-2.13837e-05	mOL	-2.13837e-05	mOL	-2.13837e-05	mOL	5.11535	mOL
-7.00354e-06	mOL	-7.00354e-06	mOL	-7.00354e-06	mOL	-7.00354e-06	mOL	-7.00354e-06	mOL	5.20632	mOL
-9.05648e-08	lOPC	-9.05648e-08	lOPC	-9.05648e-08	lOPC	4.02257	lOPC	3.62602	lOPC	-9.05648e-08	lOPC
-1.45813e-05	mOL	-1.45813e-05	mOL	-1.45813e-05	mOL	-1.45813e-05	mOL	-1.45813e-05	mOL	5.02224	mOL
6.9453e-06	mOL	6.9453e-06	mOL	6.9453e-06	mOL	6.9453e-06	mOL	6.9453e-06	mOL	4.74485	mOL
-2.46134e-05	mOL	-2.46134e-05	mOL	-2.46134e-05	mOL	-2.46134e-05	mOL	-2.46134e-05	mOL	4.62881	mOL
1.4329e-06	mOL	1.4329e-06	mOL	1.4329e-06	mOL	1.4329e-06	mOL	1.4329e-06	mOL	5.19008	mOL
2.60617	mOL	-3.91222e-06	mOL	-3.91222e-06	mOL	-3.91222e-06	mOL	-3.91222e-06	mOL	4.33444	mOL
2.74172	mOL	-4.91164e-06	mOL	-4.91164e-06	mOL	-4.91164e-06	mOL	-4.91164e-06	mOL	5.24533	mOL
-2.83647e-06	mOL	-2.83647e-06	mOL	-2.83647e-06	mOL	-2.83647e-06	mOL	-2.83647e-06	mOL	5.21627	mOL
3.14795e-06	mOL	3.14795e-06	mOL	3.14795e-06	mOL	3.14795e-06	mOL	3.14795e-06	mOL	4.54201	mOL
3.96327e-06	mOL	3.96327e-06	mOL	3.96327e-06	mOL	3.96327e-06	mOL	3.96327e-06	mOL	5.77589	mOL
-2.25604e-06	mOL	-2.25604e-06	mOL	-2.25604e-06	mOL	-2.25604e-06	mOL	-2.25604e-06	mOL	5.57654	mOL
-1.92495e-05	mOL	-1.92495e-05	mOL	-1.92495e-05	mOL	-1.92495e-05	mOL	-1.92495e-05	mOL	5.50084	mOL
-1.43923e-05	mOL	-1.43923e-05	mOL	-1.43923e-05	mOL	-1.43923e-05	mOL	-1.43923e-05	mOL	4.9384	mOL
-1.46966e-05	mOL	-1.46966e-05	mOL	-1.46966e-05	mOL	-1.46966e-05	mOL	-1.46966e-05	mOL	5.06065	mOL
2.47001	mOL	7.61863e-06	mOL	7.61863e-06	mOL	7.61863e-06	mOL	7.61863e-06	mOL	5.15998	mOL
2.5456	mOL	-2.43615e-06	mOL	-2.43615e-06	mOL	-2.43615e-06	mOL	-2.43615e-06	mOL	5.0354	mOL
2.69677e-06	mOL	2.69677e-06	mOL	2.69677e-06	mOL	2.69677e-06	mOL	2.69677e-06	mOL	5.48531	mOL
-1.55893e-05	mOL	-1.55893e-05	mOL	-1.55893e-05	mOL	-1.55893e-05	mOL	-1.55893e-05	mOL	5.09229	mOL
2.1679	mOL	-5.35588e-06	mOL	-5.35588e-06	mOL	-5.35588e-06	mOL	-5.35588e-06	mOL	5.347	mOL
2.31328	mOL	5.62452e-06	mOL	5.62452e-06	mOL	5.62452e-06	mOL	5.62452e-06	mOL	4.41845	mOL
-1.78326e-06	mOL	-1.78326e-06	mOL	-1.78326e-06	mOL	-1.78326e-06	mOL	-1.78326e-06	mOL	5.05956	mOL
-1.15136e-06	mOL	-1.15136e-06	mOL	-1.15136e-06	mOL	-1.15136e-06	mOL	-1.15136e-06	mOL	5.02726	mOL
-7.20615e-07	mOL	-7.20615e-07	mOL	-7.20615e-07	mOL	-7.20615e-07	mOL	-7.20615e-07	mOL	5.1415	mOL
2.38707	mOL	1.21091e-05	mOL	1.21091e-05	mOL	1.21091e-05	mOL	1.21091e-05	mOL	4.69772	mOL
-6.14897e-06	mOL	-6.14897e-06	mOL	-6.14897e-06	mOL	-6.14897e-06	mOL	-6.14897e-06	mOL	5.41663	mOL
6.76126e-06	mOL	6.76126e-06	mOL	6.76126e-06	mOL	6.76126e-06	mOL	6.76126e-06	mOL	5.50087	mOL
8.986e-06	mOL	8.986e-06	mOL	8.986e-06	mOL	8.986e-06	mOL	8.986e-06	mOL	5.3742	mOL
-1.18932e-05	mOL	-1.18932e-05	mOL	-1.18932e-05	mOL	-1.18932e-05	mOL	-1.18932e-05	mOL	4.95273	mOL
1.21259e-06	mOL	1.21259e-06	mOL	1.21259e-06	mOL	1.21259e-06	mOL	1.21259e-06	mOL	4.899	mOL
-1.12217e-07	mOL	-1.12217e-07	mOL	-1.12217e-07	mOL	-1.12217e-07	mOL	-1.12217e-07	mOL	5.14836	mOL
2.64906	mOL	1.02914e-05	mOL	1.02914e-05	mOL	1.02914e-05	mOL	1.02914e-05	mOL	5.67021	mOL
9.14775e-06	mOL	9.14775e-06	mOL	9.14775e-06	mOL	9.14775e-06	mOL	9.14775e-06	mOL	9.14775e-06	mOL
-2.45627e-08	mOL	-2.45627e-08	mOL	-2.45627e-08	mOL	-2.45627e-08	mOL	-2.45627e-08	mOL	4.91675	mOL
1.3601e-06	mOL	1.3601e-06	mOL	1.3601e-06	mOL	1.3601e-06	mOL	1.3601e-06	mOL	5.56741	mOL
2.6601	mOL	-7.20154e-06	mOL	-7.20154e-06	mOL	-7.20154e-06	mOL	-7.20154e-06	mOL	4.79314	mOL
-1.98124e-06	mOL	-1.98124e-06	mOL	-1.98124e-06	mOL	-1.98124e-06	mOL	-1.98124e-06	mOL	5.32341	mOL
-1.02921e-05	mOL	-1.02921e-05	mOL	-1.02921e-05	mOL	-1.02921e-05	mOL	-1.02921e-05	mOL	5.4292	mOL
2.63812	mOL	-9.66956e-06	mOL	-9.66956e-06	mOL	-9.66956e-06	mOL	-9.66956e-06	mOL	4.8742	mOL
2.99629	mOL	-1.22081e-05	mOL	-1.22081e-05	mOL	-1.22081e-05	mOL	-1.22081e-05	mOL	5.51401	mOL
2.55322	mOL	8.36208e-06	mOL	8.36208e-06	mOL	8.36208e-06	mOL	8.36208e-06	mOL	4.96411	mOL
1.11497e-05	mOL	1.11497e-05	mOL	1.11497e-05	mOL	1.11497e-05	mOL	1.11497e-05	mOL	3.59453	mOL
-4.12945e-06	mOL	-4.12945e-06	mOL	-4.12945e-06	mOL	-4.12945e-06	mOL	-4.12945e-06	mOL	5.50627	mOL
-1.12898e-05	mOL	-1.12898e-05	mOL	-1.12898e-05	mOL	-1.12898e-05	mOL	-1.12898e-05	mOL	5.12964	mOL
-8.79313e-07	mOL	-8.79313e-07	mOL	-8.79313e-07	mOL	-8.79313e-07	mOL	-8.79313e-07	mOL	4.77615	mOL
2.2419e-05	mOL	2.2419e-05	mOL	2.2419e-05	mOL	2.2419e-05	mOL	2.2419e-05	mOL	5.26294	mOL
2.04131e-05	mOL	2.04131e-05	mOL	2.04131e-05	mOL	2.04131e-05	mOL	2.04131e-05	mOL	4.77812	mOL
-1.7198e-05	mOL	-1.7198e-05	mOL	-1.7198e-05	mOL	-1.7198e-05	mOL	-1.7198e-05	mOL	5.13669	mOL
-3.56907e-06	mOL	-3.56907e-06	mOL	-3.56907e-06	mOL	-3.56907e-06	mOL	-3.56907e-06	mOL	4.67992	mOL
1.53328e-05	mOL	1.53328e-05	mOL	1.53328e-05	mOL	1.53328e-05	mOL	1.53328e-05	mOL	5.12199	mOL
2.80069	mOL	-3.82441e-07	mOL	-3.82441e-07	mOL	-3.82441e-07	mOL	-3.82441e-07	mOL	4.82549	mOL
1.59741e-05	mOL	1.59741e-05	mOL	1.59741e-05	mOL	1.59741e-05	mOL	1.59741e-05	mOL	5.02036	mOL
-3.33585e-06	mOL	-3.33585e-06	mOL	-3.33585e-06	mOL	-3.33585e-06	mOL	-3.33585e-06	mOL	-3.33585e-06	mOL
6.04986e-06	mOL	6.04986e-06	mOL	6.04986e-06	mOL	6.04986e-06	mOL	6.04986e-06	mOL	4.91589	mOL
2.24241e-06	mOL	2.24241e-06	mOL	2.24241e-06	mOL	2.24241e-06	mOL	2.24241e-06	mOL	5.02727	mOL
3.22907e-05	mOL	3.22907e-05	mOL	3.22907e-05	mOL	3.22907e-05	mOL	3.22907e-05	mOL	4.9914	mOL
9.20453e-06	mOL	9.20453e-06	mOL	9.20453e-06	mOL	9.20453e-06	mOL	9.20453e-06	mOL	5.2967	mOL
-1.20654e-05	mOL	-1.20654e-05	mOL	-1.20654e-05	mOL	-1.20654e-05	mOL	-1.20654e-05	mOL	4.8821	mOL
-6.03881e-06	mOL	-6.03881e-06	mOL	-6.03881e-06	mOL	-6.03881e-06	mOL	-6.03881e-06	mOL	5.17297	mOL
3.70235e-06	mOL	3.70235e-06	mOL	3.70235e-06	mOL	3.70235e-06	mOL	3.70235e-06	mOL	4.7042	mOL
-1.901e-05	mOL	-1.901e-05	mOL	-1.901e-05	mOL	-1.901e-05	mOL	-1.901e-05	mOL	4.95549	mOL
-1.80441e-05	mOL	-1.80441e-05	mOL	-1.80441e-05	mOL	-1.80441e-05	mOL	-1.80441e-05	mOL	5.166	mOL
-1.12182e-05	mOL	-1.12182e-05	mOL	-1.12182e-05	mOL	-1.12182e-05	mOL	-1.12182e-05	mOL	4.9831	mOL
-3.4793e-06	mOL	-3.4793e-06	mOL	-3.4793e-06	mOL	-3.4793e-06	mOL	-3.4793e-06	mOL	5.35932	mOL
1.2389e-05	mOL	1.2389e-05	mOL	1.2389e-05	mOL	1.2389e-05	mOL	1.2389e-05	mOL	4.75934	mOL
2.71894	mOL	-2.74198e-06	mOL	-2.74198e-06	mOL	-2.74198e-06	mOL	-2.74198e-06	mOL	5.83171	mOL
2.53913	mOL	1.62381e-06	mOL	1.62381e-06	mOL	1.62381e-06	mOL	1.62381e-06	mOL	5.40584	mOL
2.70451	mOL	-6.46069e-07	mOL	-6.46069e-07	mOL	-6.46069e-07	mOL	-6.46069e-07	mOL	5.12613	mOL
-7.05237e-06	mOL	-7.05237e-06	mOL	-7.05237e-06	mOL	-7.05237e-06	mOL	-7.05237e-06	mOL	5.14243	mOL
1.3622e-05	mOL	1.3622e-05	mOL	1.3622e-05	mOL	1.3622e-05	mOL	1.3622e-05	mOL	4.99156	mOL
2.41627	mOL	-1.09651e-05	mOL	-1.09651e-05	mOL	-1.09651e-05	mOL	-1.09651e-05	mOL	4.72954	mOL
-2.28434e-06	mOL	-2.28434e-06	mOL	-2.28434e-06	mOL	-2.28434e-06	mOL	-2.28434e-06	mOL	5.45013	mOL
-3.47828e-06	mOL	-3.47828e-06	mOL	-3.47828e-06	mOL	-3.47828e-06	mOL	-3.47828e-06	mOL	5.41929	mOL
5.32129e-06	mOL	5.32129e-06	mOL	5.32129e-06	mOL	5.32129e-06	mOL	5.32129e-06	mOL	4.93768	mOL
1.60723e-05	mOL	1.60723e-05	mOL	1.60723e-05	mOL	1.60723e-05	mOL	1.60723e-05	mOL	4.8768	mOL
5.13815e-06	mOL	5.13815e-06	mOL	5.13815e-06	mOL	5.13815e-06	mOL	5.13815e-06	mOL	4.4717	mOL
1.38237e-05	mOL	1.38237e-05	mOL	1.38237e-05	mOL	1.38237e-05	mOL	1.38237e-05	mOL	4.68473	mOL
7.63097e-06	mOL	7.63097e-06	mOL	7.63097e-06	mOL	7.63097e-06	mOL	7.63097e-06	mOL	5.14594	mOL
-6.24585e-06	mOL	-6.24585e-06	mOL	-6.24585e-06	mOL	-6.24585e-06	mOL	-6.24585e-06	mOL	5.19311	mOL
8.15438e-07	mOL	8.15438e-07	mOL	8.15438e-07	mOL	8.15438e-07	mOL	8.15438e-07	mOL	5.0615	mOL
1.37608e-05	mOL	1.37608e-05	mOL	1.37608e-05	mOL	1.37608e-05	mOL	1.37608e-05	mOL	4.30039	mOL
-1.56127e-05	mOL	-1.56127e-05	mOL	-1.56127e-05	mOL	-1.56127e-05	mOL	-1.56127e-05	mOL	5.30943	mOL
3.24771e-06	mOL	3.24771e-06	mOL	3.24771e-06	mOL	3.24771e-06	mOL	3.24771e-06	mOL	4.85458	mOL
-1.5679e-06	mOL	-1.5679e-06	mOL	-1.5679e-06	mOL	-1.5679e-06	mOL	-1.5679e-06	mOL	5.34808	mOL
2.43413	mOL	8.77784e-06	mOL	8.77784e-06	mOL	8.77784e-06	mOL	8.77784e-06	mOL	4.91469	mOL
2.68649	mOL	7.50167e-06	mOL	7.50167e-06	mOL	7.50167e-06	mOL	7.50167e-06	mOL	5.18649	mOL
3.2874	mOL	3.01053e-06	mOL	3.01053e-06	mOL	3.01053e-06	mOL	3.01053e-06	mOL	5.5558	mOL
1.49281e-05	mOL	1.49281e-05	mOL	1.49281e-05	mOL	1.49281e-05	mOL	1.49281e-05	mOL	4.53897	mOL
-1.52549e-05	mOL	-1.52549e-05	mOL	-1.52549e-05	mOL	-1.52549e-05	mOL	-1.52549e-05	mOL	4.84353	mOL
9.10718e-06	mOL	9.10718e-06	mOL	9.10718e-06	mOL	9.10718e-06	mOL	9.10718e-06	mOL	4.74931	mOL
-1.57953e-05	mOL	-1.57953e-05	mOL	-1.57953e-05	mOL	-1.57953e-05	mOL	-1.57953e-05	mOL	5.34078	mOL
5.87716e-06	mOL	5.87716e-06	mOL	5.87716e-06	mOL	5.87716e-06	mOL	5.87716e-06	mOL	5.4165	mOL
8.96423e-07	mOL	8.96423e-07	mOL	8.96423e-07	mOL	8.96423e-07	mOL	8.96423e-07	mOL	4.94966	mOL
9.67262e-06	mOL	9.67262e-06	mOL	9.67262e-06	mOL	9.67262e-06	mOL	9.67262e-06	mOL	4.20156	mOL
7.88124e-07	mOL	7.88124e-07	mOL	7.88124e-07	mOL	7.88124e-07	mOL	7.88124e-07	mOL	5.28795	mOL
-1.5687e-05	mOL	-1.5687e-05	mOL	-1.5687e-05	mOL	-1.5687e-05	mOL	-1.5687e-05	mOL	5.1275	mOL
-2.00782e-05	mOL	-2.00782e-05	mOL	-2.00782e-05	mOL	-2.00782e-05	mOL	-2.00782e-05	mOL	5.59772	mOL
5.40974e-06	mOL	5.40974e-06	mOL	5.40974e-06	mOL	5.40974e-06	mOL	5.40974e-06	mOL	5.08672	mOL
-7.33766e-07	mOL	-7.33766e-07	mOL	-7.33766e-07	mOL	-7.33766e-07	mOL	-7.33766e-07	mOL	5.42303	mOL
-5.71018e-06	mOL	-5.71018e-06	mOL	-5.71018e-06	mOL	-5.71018e-06	mOL	-5.71018e-06	mOL	5.63272	mOL
-3.11068e-06	mOL	-3.11068e-06	mOL	-3.11068e-06	mOL	-3.11068e-06	mOL	-3.11068e-06	mOL	4.22284	mOL
2.44945	mOL	-6.71415e-06	mOL	-6.71415e-06	mOL	-6.71415e-06	mOL	-6.71415e-06	mOL	5.43159	mOL
-1.5734e-06	mOL	-1.5734e-06	mOL	-1.5734e-06	mOL	-1.5734e-06	mOL	-1.5734e-06	mOL	5.93263	mOL
-9.31305e-06	mOL	-9.31305e-06	mOL	-9.31305e-06	mOL	-9.31305e-06	mOL	-9.31305e-06	mOL	4.61511	mOL
-1.98301e-05	mOL	-1.98301e-05	mOL	-1.98301e-05	mOL	-1.98301e-05	mOL	-1.98301e-05	mOL	5.36362	mOL
-2.196e-06	mOL	-2.196e-06	mOL	-2.196e-06	mOL	-2.196e-06	mOL	-2.196e-06	mOL	5.26793	mOL
1.04528e-05	lOPC	1.04528e-05	lOPC	1.04528e-05	lOPC	2.02538	lOPC	1.04528e-05	lOPC	1.04528e-05	lOPC
1.87733e-05	mOL	1.87733e-05	mOL	1.87733e-05	mOL	1.87733e-05	mOL	1.87733e-05	mOL	5.03357	mOL
2.23285	mOL	2.6062e-08	mOL	2.6062e-08	mOL	2.6062e-08	mOL	2.6062e-08	mOL	5.70628	mOL
-8.06699e-07	mOL	-8.06699e-07	mOL	-8.06699e-07	mOL	-8.06699e-07	mOL	-8.06699e-07	mOL	5.19949	mOL
9.62982e-06	mOL	9.62982e-06	mOL	9.62982e-06	mOL	9.62982e-06	mOL	9.62982e-06	mOL	5.72726	mOL
5.3571e-07	mOL	5.3571e-07	mOL	5.3571e-07	mOL	5.3571e-07	mOL	5.3571e-07	mOL	4.71166	mOL
2.42562	mOL	-4.34898e-06	mOL	-4.34898e-06	mOL	-4.34898e-06	mOL	-4.34898e-06	mOL	5.47274	mOL
-1.7373e-05	mOL	-1.7373e-05	mOL	-1.7373e-05	mOL	-1.7373e-05	mOL	-1.7373e-05	mOL	5.29049	mOL
-1.2637e-05	mOL	-1.2637e-05	mOL	-1.2637e-05	mOL	-1.2637e-05	mOL	-1.2637e-05	mOL	5.12362	mOL
4.06309e-06	mOL	4.06309e-06	mOL	4.06309e-06	mOL	4.06309e-06	mOL	4.06309e-06	mOL	5.25189	mOL
-1.45965e-05	mOL	-1.45965e-05	mOL	-1.45965e-05	mOL	-1.45965e-05	mOL	-1.45965e-05	mOL	5.2888	mOL
1.04846e-05	mOL	1.04846e-05	mOL	1.04846e-05	mOL	1.04846e-05	mOL	1.04846e-05	mOL	4.92716	mOL
-1.34643e-05	mOL	-1.34643e-05	mOL	-1.34643e-05	mOL	-1.34643e-05	mOL	-1.34643e-05	mOL	5.38011	mOL
-1.93571e-06	mOL	-1.93571e-06	mOL	-1.93571e-06	mOL	-1.93571e-06	mOL	-1.93571e-06	mOL	4.746	mOL
-2.33596e-08	mOL	-2.33596e-08	mOL	-2.33596e-08	mOL	-2.33596e-08	mOL	-2.33596e-08	mOL	5.09231	mOL
-1.28297e-07	mOL	-1.28297e-07	mOL	-1.28297e-07	mOL	-1.28297e-07	mOL	-1.28297e-07	mOL	5.11035	mOL
1.51947e-06	mOL	1.51947e-06	mOL	1.51947e-06	mOL	1.51947e-06	mOL	1.51947e-06	mOL	4.96254	mOL
5.98511e-06	mOL	5.98511e-06	mOL	5.98511e-06	mOL	5.98511e-06	mOL	5.98511e-06	mOL	5.32215	mOL
-1.26212e-06	mOL	-1.26212e-06	mOL	-1.26212e-06	mOL	-1.26212e-06	mOL	-1.26212e-06	mOL	4.35004	mOL
2.26934	mOL	-2.48536e-06	mOL	-2.48536e-06	mOL	-2.48536e-06	mOL	-2.48536e-06	mOL	4.56854	mOL
1.60327e-06	mOL	1.60327e-06	mOL	1.60327e-06	mOL	1.60327e-06	mOL	1.60327e-06	mOL	4.77227	mOL
3.1688	mOL	-4.33642e-06	mOL	-4.33642e-06	mOL	-4.33642e-06	mOL	-4.33642e-06	mOL	5.52771	mOL
1.53741e-05	mOL	1.53741e-05	mOL	1.53741e-05	mOL	1.53741e-05	mOL	1.53741e-05	mOL	5.3481	mOL
-2.17025e-05	mOL	-2.17025e-05	mOL	-2.17025e-05	mOL	-2.17025e-05	mOL	-2.17025e-05	mOL	5.17833	mOL
1.027e-05	mOL	1.027e-05	mOL	1.027e-05	mOL	1.027e-05	mOL	1.027e-05	mOL	5.25405	mOL
-2.48483e-06	mOL	-2.48483e-06	mOL	-2.48483e-06	mOL	-2.48483e-06	mOL	-2.48483e-06	mOL	5.08187	mOL
4.2232e-06	mOL	4.2232e-06	mOL	4.2232e-06	mOL	4.2232e-06	mOL	4.2232e-06	mOL	5.25099	mOL
9.87653e-06	mOL	9.87653e-06	mOL	9.87653e-06	mOL	9.87653e-06	mOL	9.87653e-06	mOL	4.89901	mOL
8.35568e-06	mOL	8.35568e-06	mOL	8.35568e-06	mOL	8.35568e-06	mOL	8.35568e-06	mOL	3.92694	mOL
-6.60522e-06	mOL	-6.60522e-06	mOL	-6.60522e-06	mOL	-6.60522e-06	mOL	-6.60522e-06	mOL	5.498	mOL
1.56407e-05	mOL	1.56407e-05	mOL	1.56407e-05	mOL	1.56407e-05	mOL	1.56407e-05	mOL	3.50954	mOL
-1.62298e-05	mOL	-1.62298e-05	mOL	-1.62298e-05	mOL	-1.62298e-05	mOL	-1.62298e-05	mOL	5.24157	mOL
8.63896e-06	mOL	8.63896e-06	mOL	8.63896e-06	mOL	8.63896e-06	mOL	8.63896e-06	mOL	5.44722	mOL
2.25852	mOL	-5.11603e-06	mOL	-5.11603e-06	mOL	-5.11603e-06	mOL	-5.11603e-06	mOL	5.14969	mOL
-1.91737e-05	mOL	-1.91737e-05	mOL	-1.91737e-05	mOL	-1.91737e-05	mOL	-1.91737e-05	mOL	5.02861	mOL
-1.86581e-05	mOL	-1.86581e-05	mOL	-1.86581e-05	mOL	-1.86581e-05	mOL	-1.86581e-05	mOL	5.12861	mOL
1.74111	mOL	2.45179e-06	mOL	2.45179e-06	mOL	2.45179e-06	mOL	2.45179e-06	mOL	5.10975	mOL
2.22353e-05	mOL	2.22353e-05	mOL	2.22353e-05	mOL	2.22353e-05	mOL	2.22353e-05	mOL	4.65557	mOL
2.49617	mOL	2.73376e-06	mOL	2.73376e-06	mOL	2.73376e-06	mOL	2.73376e-06	mOL	5.18836	mOL
2.33998	mOL	1.13078e-05	mOL	1.13078e-05	mOL	1.13078e-05	mOL	1.13078e-05	mOL	4.55187	mOL
8.38669e-06	lOPC	8.38669e-06	lOPC	8.38669e-06	lOPC	2.69804	lOPC	8.38669e-06	lOPC	8.38669e-06	lOPC
-6.54615e-06	mOL	-6.54615e-06	mOL	-6.54615e-06	mOL	-6.54615e-06	mOL	-6.54615e-06	mOL	4.87718	mOL
9.53961e-06	mOL	9.53961e-06	mOL	9.53961e-06	mOL	9.53961e-06	mOL	9.53961e-06	mOL	5.24035	mOL
3.52951e-06	mOL	3.52951e-06	mOL	3.52951e-06	mOL	3.52951e-06	mOL	3.52951e-06	mOL	5.44002	mOL
2.06599e-06	mOL	2.06599e-06	mOL	2.06599e-06	mOL	2.06599e-06	mOL	2.06599e-06	mOL	4.92038	mOL
1.00111e-05	mOL	1.00111e-05	mOL	1.00111e-05	mOL	1.00111e-05	mOL	1.00111e-05	mOL	5.07824	mOL
7.47452e-06	mOL	7.47452e-06	mOL	7.47452e-06	mOL	7.47452e-06	mOL	7.47452e-06	mOL	4.659	mOL
-6.26575e-06	mOL	-6.26575e-06	mOL	-6.26575e-06	mOL	-6.26575e-06	mOL	-6.26575e-06	mOL	5.2534	mOL
3.95224e-06	mOL	3.95224e-06	mOL	3.95224e-06	mOL	3.95224e-06	mOL	3.95224e-06	mOL	5.20565	mOL
2.69287	mOL	-8.92168e-06	mOL	-8.92168e-06	mOL	-8.92168e-06	mOL	-8.92168e-06	mOL	4.71126	mOL
6.30818e-06	mOL	6.30818e-06	mOL	6.30818e-06	mOL	6.30818e-06	mOL	6.30818e-06	mOL	5.32487	mOL
-4.32705e-06	mOL	-4.32705e-06	mOL	-4.32705e-06	mOL	-4.32705e-06	mOL	-4.32705e-06	mOL	5.80112	mOL
4.52139e-06	mOL	4.52139e-06	mOL	4.52139e-06	mOL	4.52139e-06	mOL	4.52139e-06	mOL	4.52139e-06	mOL
3.67999e-06	mOL	3.67999e-06	mOL	3.67999e-06	mOL	3.67999e-06	mOL	3.67999e-06	mOL	5.80498	mOL
-2.70387e-06	mOL	-2.70387e-06	mOL	-2.70387e-06	mOL	-2.70387e-06	mOL	-2.70387e-06	mOL	5.32341	mOL
4.65513e-06	mOL	4.65513e-06	mOL	4.65513e-06	mOL	4.65513e-06	mOL	4.65513e-06	mOL	4.95969	mOL
5.74356e-06	mOL	5.74356e-06	mOL	5.74356e-06	mOL	5.74356e-06	mOL	5.74356e-06	mOL	5.13358	mOL
-2.307e-06	mOL	-2.307e-06	mOL	-2.307e-06	mOL	-2.307e-06	mOL	-2.307e-06	mOL	5.3791	mOL
1.17224e-05	mOL	1.17224e-05	mOL	1.17224e-05	mOL	1.17224e-05	mOL	1.17224e-05	mOL	4.30488	mOL
1.3927e-05	mOL	1.3927e-05	mOL	1.3927e-05	mOL	1.3927e-05	mOL	1.3927e-05	mOL	4.93057	mOL
-6.61991e-06	mOL	-6.61991e-06	mOL	-6.61991e-06	mOL	-6.61991e-06	mOL	-6.61991e-06	mOL	5.13868	mOL
3.07847	mOL	-7.77369e-06	mOL	-7.77369e-06	mOL	-7.77369e-06	mOL	-7.77369e-06	mOL	5.43362	mOL
5.13539e-06	mOL	5.13539e-06	mOL	5.13539e-06	mOL	5.13539e-06	mOL	5.13539e-06	mOL	5.58669	mOL
-9.13312e-06	mOL	-9.13312e-06	mOL	-9.13312e-06	mOL	-9.13312e-06	mOL	-9.13312e-06	mOL	5.34081	mOL
-4.49424e-06	lOPC	-4.49424e-06	lOPC	-4.49424e-06	lOPC	3.78024	lOPC	-4.49424e-06	lOPC	-4.49424e-06	lOPC
8.02933e-06	mOL	8.02933e-06	mOL	8.02933e-06	mOL	8.02933e-06	mOL	8.02933e-06	mOL	5.399	mOL
2.45494	lOPC	-5.73477e-06	lOPC	-5.73477e-06	lOPC	2.09152	lOPC	-5.73477e-06	lOPC	2.93082	lOPC
-1.92813e-05	mOL	-1.92813e-05	mOL	-1.92813e-05	mOL	-1.92813e-05	mOL	-1.92813e-05	mOL	4.64782	mOL
2.50852	mOL	6.64391e-06	mOL	6.64391e-06	mOL	6.64391e-06	mOL	6.64391e-06	mOL	4.99537	mOL
-1.60254e-05	mOL	-1.60254e-05	mOL	-1.60254e-05	mOL	-1.60254e-05	mOL	-1.60254e-05	mOL	5.38627	mOL
-1.3546e-05	mOL	-1.3546e-05	mOL	-1.3546e-05	mOL	-1.3546e-05	mOL	-1.3546e-05	mOL	5.2498	mOL
-3.01793e-05	mOL	-3.01793e-05	mOL	-3.01793e-05	mOL	-3.01793e-05	mOL	-3.01793e-05	mOL	5.83451	mOL
8.31238e-06	mOL	8.31238e-06	mOL	8.31238e-06	mOL	8.31238e-06	mOL	8.31238e-06	mOL	4.92716	mOL
2.64055	mOL	2.51097e-06	mOL	2.51097e-06	mOL	2.51097e-06	mOL	2.51097e-06	mOL	4.97141	mOL
4.62293e-06	mOL	4.62293e-06	mOL	4.62293e-06	mOL	4.62293e-06	mOL	4.62293e-06	mOL	5.34075	mOL
3.10762	mOL	8.44792e-06	mOL	8.44792e-06	mOL	8.44792e-06	mOL	8.44792e-06	mOL	5.20744	mOL
-4.19715e-07	mOL	-4.19715e-07	mOL	-4.19715e-07	mOL	-4.19715e-07	mOL	-4.19715e-07	mOL	4.62953	mOL
-1.10558e-05	mOL	-1.10558e-05	mOL	-1.10558e-05	mOL	-1.10558e-05	mOL	-1.10558e-05	mOL	4.93912	mOL
5.63776e-06	mOL	5.63776e-06	mOL	5.63776e-06	mOL	5.63776e-06	mOL	5.63776e-06	mOL	5.15202	mOL
1.62794	mOL	1.30336e-05	mOL	1.30336e-05	mOL	1.30336e-05	mOL	1.30336e-05	mOL	5.02687	mOL
-1.50022e-05	mOL	-1.50022e-05	mOL	-1.50022e-05	mOL	-1.50022e-05	mOL	-1.50022e-05	mOL	4.579	mOL
-6.06989e-06	mOL	-6.06989e-06	mOL	-6.06989e-06	mOL	-6.06989e-06	mOL	-6.06989e-06	mOL	4.64414	mOL
-2.92245e-06	mOL	-2.92245e-06	mOL	-2.92245e-06	mOL	-2.92245e-06	mOL	-2.92245e-06	mOL	5.02316	mOL
-1.28968e-05	mOL	-1.28968e-05	mOL	-1.28968e-05	mOL	-1.28968e-05	mOL	-1.28968e-05	mOL	5.70213	mOL
6.94106e-06	mOL	6.94106e-06	mOL	6.94106e-06	mOL	6.94106e-06	mOL	6.94106e-06	mOL	4.92522	mOL
-5.99182e-06	mOL	-5.99182e-06	mOL	-5.99182e-06	mOL	-5.99182e-06	mOL	-5.99182e-06	mOL	5.10229	mOL
1.25691e-05	mOL	1.25691e-05	mOL	1.25691e-05	mOL	1.25691e-05	mOL	1.25691e-05	mOL	5.45344	mOL
5.3508e-07	mOL	5.3508e-07	mOL	5.3508e-07	mOL	5.3508e-07	mOL	5.3508e-07	mOL	5.59596	mOL
7.28093e-06	mOL	7.28093e-06	mOL	7.28093e-06	mOL	7.28093e-06	mOL	7.28093e-06	mOL	4.76621	mOL
2.3702	mOL	1.5611e-05	mOL	1.5611e-05	mOL	1.5611e-05	mOL	1.5611e-05	mOL	5.22192	mOL
2.65625e-06	mOL	2.65625e-06	mOL	2.65625e-06	mOL	2.65625e-06	mOL	2.65625e-06	mOL	4.40581	mOL
1.07673e-05	mOL	1.07673e-05	mOL	1.07673e-05	mOL	1.07673e-05	mOL	1.07673e-05	mOL	5.02046	mOL
2.10698e-06	mOL	2.10698e-06	mOL	2.10698e-06	mOL	2.10698e-06	mOL	2.10698e-06	mOL	5.38041	mOL
2.83622	mOL	-1.51167e-05	mOL	-1.51167e-05	mOL	-1.51167e-05	mOL	-1.51167e-05	mOL	4.86298	mOL
2.24023e-07	mOL	2.24023e-07	mOL	2.24023e-07	mOL	2.24023e-07	mOL	2.24023e-07	mOL	3.51373	mOL
7.18136e-06	mOL	7.18136e-06	mOL	7.18136e-06	mOL	7.18136e-06	mOL	7.18136e-06	mOL	5.34028	mOL
4.89457e-06	mOL	4.89457e-06	mOL	4.89457e-06	mOL	4.89457e-06	mOL	4.89457e-06	mOL	4.80576	mOL
-1.73888e-06	mOL	-1.73888e-06	mOL	-1.73888e-06	mOL	-1.73888e-06	mOL	-1.73888e-06	mOL	3.37039	mOL
-1.2177e-05	mOL	-1.2177e-05	mOL	-1.2177e-05	mOL	-1.2177e-05	mOL	-1.2177e-05	mOL	4.57628	mOL
6.46398e-06	mOL	6.46398e-06	mOL	6.46398e-06	mOL	6.46398e-06	mOL	6.46398e-06	mOL	4.88217	mOL
-9.16456e-06	mOL	-9.16456e-06	mOL	-9.16456e-06	mOL	-9.16456e-06	mOL	-9.16456e-06	mOL	4.73571	mOL
-1.25182e-05	mOL	-1.25182e-05	mOL	-1.25182e-05	mOL	-1.25182e-05	mOL	-1.25182e-05	mOL	4.45838	mOL
5.94928e-06	mOL	5.94928e-06	mOL	5.94928e-06	mOL	5.94928e-06	mOL	5.94928e-06	mOL	4.83216	mOL
-1.23281e-05	mOL	-1.23281e-05	mOL	-1.23281e-05	mOL	-1.23281e-05	mOL	-1.23281e-05	mOL	5.21756	mOL
2.44364e-06	mOL	2.44364e-06	mOL	2.44364e-06	mOL	2.44364e-06	mOL	2.44364e-06	mOL	5.72319	mOL
2.77219e-08	mOL	2.77219e-08	mOL	2.77219e-08	mOL	2.77219e-08	mOL	2.77219e-08	mOL	5.13223	mOL
-1.32821e-05	mOL	-1.32821e-05	mOL	-1.32821e-05	mOL	-1.32821e-05	mOL	-1.32821e-05	mOL	5.08537	mOL
1.1797e-05	pOL	1.1797e-05	pOL	1.1797e-05	pOL	1.1797e-05	pOL	1.1797e-05	pOL	4.24462	pOL
-5.92805e-06	mOL	-5.92805e-06	mOL	-5.92805e-06	mOL	-5.92805e-06	mOL	-5.92805e-06	mOL	5.23413	mOL
1.19998e-05	mOL	1.19998e-05	mOL	1.19998e-05	mOL	1.19998e-05	mOL	1.19998e-05	mOL	3.44667	mOL
-4.75034e-06	mOL	-4.75034e-06	mOL	-4.75034e-06	mOL	-4.75034e-06	mOL	-4.75034e-06	mOL	5.06758	mOL
-5.75057e-06	mOL	-5.75057e-06	mOL	-5.75057e-06	mOL	-5.75057e-06	mOL	-5.75057e-06	mOL	5.03979	mOL
-3.1226e-07	mOL	-3.1226e-07	mOL	-3.1226e-07	mOL	-3.1226e-07	mOL	-3.1226e-07	mOL	5.25004	mOL
-3.58057e-06	mOL	-3.58057e-06	mOL	-3.58057e-06	mOL	-3.58057e-06	mOL	-3.58057e-06	mOL	5.45536	mOL
-3.56601e-06	mOL	-3.56601e-06	mOL	-3.56601e-06	mOL	-3.56601e-06	mOL	-3.56601e-06	mOL	5.7478	mOL
-8.77664e-06	mOL	-8.77664e-06	mOL	-8.77664e-06	mOL	-8.77664e-06	mOL	-8.77664e-06	mOL	-8.77664e-06	mOL
-1.2129e-05	mOL	-1.2129e-05	mOL	-1.2129e-05	mOL	-1.2129e-05	mOL	-1.2129e-05	mOL	4.24969	mOL
6.13287e-06	mOL	6.13287e-06	mOL	6.13287e-06	mOL	6.13287e-06	mOL	6.13287e-06	mOL	4.88718	mOL
2.57534	mOL	-8.06203e-06	mOL	-8.06203e-06	mOL	-8.06203e-06	mOL	-8.06203e-06	mOL	4.80695	mOL
-1.37646e-05	mOL	-1.37646e-05	mOL	-1.37646e-05	mOL	-1.37646e-05	mOL	-1.37646e-05	mOL	4.92714	mOL
-5.07848e-06	mOL	-5.07848e-06	mOL	-5.07848e-06	mOL	-5.07848e-06	mOL	-5.07848e-06	mOL	5.13323	mOL
-8.00935e-06	mOL	-8.00935e-06	mOL	-8.00935e-06	mOL	-8.00935e-06	mOL	-8.00935e-06	mOL	4.83876	mOL
-2.19279e-05	mOL	-2.19279e-05	mOL	-2.19279e-05	mOL	-2.19279e-05	mOL	-2.19279e-05	mOL	4.79825	mOL
-2.90937e-06	mOL	-2.90937e-06	mOL	-2.90937e-06	mOL	-2.90937e-06	mOL	-2.90937e-06	mOL	4.88935	mOL
1.67174e-06	mOL	1.67174e-06	mOL	1.67174e-06	mOL	1.67174e-06	mOL	1.67174e-06	mOL	4.79868	mOL
2.94692e-06	mOL	2.94692e-06	mOL	2.94692e-06	mOL	2.94692e-06	mOL	2.94692e-06	mOL	5.45963	mOL
3.92741e-06	mOL	3.92741e-06	mOL	3.92741e-06	mOL	3.92741e-06	mOL	3.92741e-06	mOL	5.24534	mOL
-1.00084e-05	mOL	-1.00084e-05	mOL	-1.00084e-05	mOL	-1.00084e-05	mOL	-1.00084e-05	mOL	5.24312	mOL
-3.25727e-06	mOL	-3.25727e-06	mOL	-3.25727e-06	mOL	-3.25727e-06	mOL	-3.25727e-06	mOL	5.56741	mOL
-1.00835e-05	mOL	-1.00835e-05	mOL	-1.00835e-05	mOL	-1.00835e-05	mOL	-1.00835e-05	mOL	4.7897	mOL
-6.35431e-06	mOL	-6.35431e-06	mOL	-6.35431e-06	mOL	-6.35431e-06	mOL	-6.35431e-06	mOL	5.39062	mOL
-1.20984e-05	mOL	-1.20984e-05	mOL	-1.20984e-05	mOL	-1.20984e-05	mOL	-1.20984e-05	mOL	5.32679	mOL
-1.11646e-05	mOL	-1.11646e-05	mOL	-1.11646e-05	mOL	-1.11646e-05	mOL	-1.11646e-05	mOL	4.87973	mOL
6.29881e-06	mOL	6.29881e-06	mOL	6.29881e-06	mOL	6.29881e-06	mOL	6.29881e-06	mOL	5.46078	mOL
-2.72522e-06	lOPC	-2.72522e-06	lOPC	2.5402	lOPC	-2.72522e-06	lOPC	-2.72522e-06	lOPC	-2.72522e-06	lOPC
-2.58841e-06	mOL	-2.58841e-06	mOL	-2.58841e-06	mOL	-2.58841e-06	mOL	-2.58841e-06	mOL	5.4843	mOL
1.72956e-05	mOL	1.72956e-05	mOL	1.72956e-05	mOL	1.72956e-05	mOL	1.72956e-05	mOL	4.71584	mOL
-5.83922e-07	mOL	-5.83922e-07	mOL	-5.83922e-07	mOL	-5.83922e-07	mOL	-5.83922e-07	mOL	4.36334	mOL
-5.37064e-06	mOL	-5.37064e-06	mOL	-5.37064e-06	mOL	-5.37064e-06	mOL	-5.37064e-06	mOL	5.28639	mOL
7.47287e-06	mOL	7.47287e-06	mOL	7.47287e-06	mOL	7.47287e-06	mOL	7.47287e-06	mOL	5.06024	mOL
-4.87258e-06	mOL	-4.87258e-06	mOL	-4.87258e-06	mOL	-4.87258e-06	mOL	-4.87258e-06	mOL	5.0508	mOL
2.34338	mOL	1.37291e-05	mOL	1.37291e-05	mOL	1.37291e-05	mOL	1.37291e-05	mOL	5.08189	mOL
-3.77672e-06	mOL	-3.77672e-06	mOL	-3.77672e-06	mOL	-3.77672e-06	mOL	-3.77672e-06	mOL	4.61314	mOL
-6.16153e-06	mOL	-6.16153e-06	mOL	-6.16153e-06	mOL	-6.16153e-06	mOL	-6.16153e-06	mOL	5.31692	mOL
-1.16813e-05	mOL	-1.16813e-05	mOL	-1.16813e-05	mOL	-1.16813e-05	mOL	-1.16813e-05	mOL	-1.16813e-05	mOL
3.2864e-06	mOL	3.2864e-06	mOL	3.2864e-06	mOL	3.2864e-06	mOL	3.2864e-06	mOL	3.7575	mOL
1.42903	mOL	1.46651e-05	mOL	1.46651e-05	mOL	1.46651e-05	mOL	1.46651e-05	mOL	5.01202	mOL
-3.5601e-06	mOL	-3.5601e-06	mOL	-3.5601e-06	mOL	-3.5601e-06	mOL	-3.5601e-06	mOL	5.4054	mOL
2.61468e-06	mOL	2.61468e-06	mOL	2.61468e-06	mOL	2.61468e-06	mOL	2.61468e-06	mOL	5.5778	mOL
3.33329e-06	mOL	3.33329e-06	mOL	3.33329e-06	mOL	3.33329e-06	mOL	3.33329e-06	mOL	5.64904	mOL
1.42219e-05	mOL	1.42219e-05	mOL	1.42219e-05	mOL	1.42219e-05	mOL	1.42219e-05	mOL	5.14546	mOL
6.63877e-06	mOL	6.63877e-06	mOL	6.63877e-06	mOL	6.63877e-06	mOL	6.63877e-06	mOL	5.34697	mOL
2.57087	mOL	-1.07366e-05	mOL	-1.07366e-05	mOL	-1.07366e-05	mOL	-1.07366e-05	mOL	5.13627	mOL
-6.96902e-06	mOL	-6.96902e-06	mOL	-6.96902e-06	mOL	-6.96902e-06	mOL	-6.96902e-06	mOL	5.15831	mOL
-7.4613e-06	mOL	-7.4613e-06	mOL	-7.4613e-06	mOL	-7.4613e-06	mOL	-7.4613e-06	mOL	5.31701	mOL
1.41573e-06	mOL	1.41573e-06	mOL	1.41573e-06	mOL	1.41573e-06	mOL	1.41573e-06	mOL	5.00364	mOL
-3.94722e-08	mOL	-3.94722e-08	mOL	-3.94722e-08	mOL	2.23807	mOL	-3.94722e-08	mOL	2.23807	mOL
3.67938e-06	mOL	3.67938e-06	mOL	3.67938e-06	mOL	3.67938e-06	mOL	3.67938e-06	mOL	5.39839	mOL
-6.57343e-06	mOL	-6.57343e-06	mOL	-6.57343e-06	mOL	-6.57343e-06	mOL	-6.57343e-06	mOL	5.52985	mOL
2.31327	mOL	-3.76347e-06	mOL	-3.76347e-06	mOL	-3.76347e-06	mOL	-3.76347e-06	mOL	4.98852	mOL
7.4136e-06	mOL	7.4136e-06	mOL	7.4136e-06	mOL	7.4136e-06	mOL	7.4136e-06	mOL	4.90697	mOL
-9.96068e-07	mOL	-9.96068e-07	mOL	-9.96068e-07	mOL	-9.96068e-07	mOL	-9.96068e-07	mOL	5.66483	mOL
2.30592	mOL	-6.5429e-06	mOL	-6.5429e-06	mOL	-6.5429e-06	mOL	-6.5429e-06	mOL	3.83226	mOL
9.71164e-06	mOL	9.71164e-06	mOL	9.71164e-06	mOL	9.71164e-06	mOL	9.71164e-06	mOL	5.11477	mOL
1.34963e-07	mOL	1.34963e-07	mOL	1.34963e-07	mOL	1.34963e-07	mOL	1.34963e-07	mOL	5.18703	mOL
-9.16535e-06	mOL	-9.16535e-06	mOL	-9.16535e-06	mOL	-9.16535e-06	mOL	-9.16535e-06	mOL	5.35135	mOL
1.70969e-05	mOL	1.70969e-05	mOL	1.70969e-05	mOL	1.70969e-05	mOL	1.70969e-05	mOL	4.72654	mOL
-1.1681e-05	mOL	-1.1681e-05	mOL	-1.1681e-05	mOL	-1.1681e-05	mOL	-1.1681e-05	mOL	5.61142	mOL
2.53696	mOL	-1.78104e-05	mOL	-1.78104e-05	mOL	-1.78104e-05	mOL	-1.78104e-05	mOL	4.54468	mOL
-2.25313e-05	mOL	-2.25313e-05	mOL	-2.25313e-05	mOL	-2.25313e-05	mOL	-2.25313e-05	mOL	5.0964	mOL
6.51126e-06	mOL	6.51126e-06	mOL	6.51126e-06	mOL	6.51126e-06	mOL	6.51126e-06	mOL	5.62276	mOL
-5.32833e-06	mOL	-5.32833e-06	mOL	-5.32833e-06	mOL	-5.32833e-06	mOL	-5.32833e-06	mOL	5.26529	mOL
-2.75559e-06	mOL	-2.75559e-06	mOL	-2.75559e-06	mOL	-2.75559e-06	mOL	-2.75559e-06	mOL	5.24065	mOL
1.97137	lOPC	2.89627e-06	lOPC	2.89627e-06	lOPC	1.97137	lOPC	2.89627e-06	lOPC	2.59234	lOPC
2.76094	mOL	-4.66484e-06	mOL	-4.66484e-06	mOL	-4.66484e-06	mOL	-4.66484e-06	mOL	4.49857	mOL
-1.60806e-05	mOL	-1.60806e-05	mOL	-1.60806e-05	mOL	-1.60806e-05	mOL	-1.60806e-05	mOL	5.10771	mOL
-1.94978e-05	mOL	-1.94978e-05	mOL	-1.94978e-05	mOL	-1.94978e-05	mOL	-1.94978e-05	mOL	5.37908	mOL
-3.407e-06	mOL	-3.407e-06	mOL	-3.407e-06	mOL	-3.407e-06	mOL	-3.407e-06	mOL	5.85921	mOL
1.74726e-06	mOL	1.74726e-06	mOL	1.74726e-06	mOL	1.74726e-06	mOL	1.74726e-06	mOL	5.23958	mOL
-2.27778e-05	mOL	-2.27778e-05	mOL	-2.27778e-05	mOL	-2.27778e-05	mOL	-2.27778e-05	mOL	4.48719	mOL
2.90524e-06	mOL	2.90524e-06	mOL	2.90524e-06	mOL	2.90524e-06	mOL	2.90524e-06	mOL	4.47113	mOL
4.22306e-06	mOL	4.22306e-06	mOL	4.22306e-06	mOL	4.22306e-06	mOL	4.22306e-06	mOL	5.56177	mOL
1.78225	mOL	1.29474e-05	mOL	1.29474e-05	mOL	1.29474e-05	mOL	1.29474e-05	mOL	5.24091	mOL
1.64714e-06	mOL	1.64714e-06	mOL	1.64714e-06	mOL	1.64714e-06	mOL	1.64714e-06	mOL	5.22828	mOL
2.04954e-06	mOL	2.04954e-06	mOL	2.04954e-06	mOL	2.04954e-06	mOL	2.04954e-06	mOL	5.66879	mOL
6.04604e-06	mOL	6.04604e-06	mOL	6.04604e-06	mOL	6.04604e-06	mOL	6.04604e-06	mOL	4.55512	mOL
-1.91408e-07	mOL	-1.91408e-07	mOL	-1.91408e-07	mOL	-1.91408e-07	mOL	-1.91408e-07	mOL	5.06857	mOL
-7.97143e-07	mOL	-7.97143e-07	mOL	-7.97143e-07	mOL	-7.97143e-07	mOL	-7.97143e-07	mOL	-7.97143e-07	mOL
1.15984e-06	mOL	1.15984e-06	mOL	1.15984e-06	mOL	1.15984e-06	mOL	1.15984e-06	mOL	5.10439	mOL
7.44173e-06	mOL	7.44173e-06	mOL	7.44173e-06	mOL	7.44173e-06	mOL	7.44173e-06	mOL	4.95864	mOL
-4.31291e-06	mOL	-4.31291e-06	mOL	-4.31291e-06	mOL	-4.31291e-06	mOL	-4.31291e-06	mOL	4.78788	mOL
-4.99529e-06	mOL	-4.99529e-06	mOL	-4.99529e-06	mOL	-4.99529e-06	mOL	-4.99529e-06	mOL	5.62696	mOL
-8.65162e-06	mOL	-8.65162e-06	mOL	-8.65162e-06	mOL	-8.65162e-06	mOL	-8.65162e-06	mOL	4.33567	mOL
2.5158	mOL	-9.57757e-06	mOL	-9.57757e-06	mOL	-9.57757e-06	mOL	-9.57757e-06	mOL	4.63849	mOL
2.28031	mOL	3.268e-06	mOL	3.268e-06	mOL	3.268e-06	mOL	3.268e-06	mOL	5.22237	mOL
1.54737e-05	mOL	1.54737e-05	mOL	1.54737e-05	mOL	1.54737e-05	mOL	1.54737e-05	mOL	5.25668	mOL
-9.6886e-06	mOL	-9.6886e-06	mOL	-9.6886e-06	mOL	-9.6886e-06	mOL	-9.6886e-06	mOL	5.62091	mOL
-1.8844e-06	mOL	-1.8844e-06	mOL	-1.8844e-06	mOL	-1.8844e-06	mOL	-1.8844e-06	mOL	5.16552	mOL
-1.03e-05	mOL	-1.03e-05	mOL	-1.03e-05	mOL	-1.03e-05	mOL	-1.03e-05	mOL	5.43053	mOL
9.08086e-06	mOL	9.08086e-06	mOL	9.08086e-06	mOL	9.08086e-06	mOL	9.08086e-06	mOL	5.28752	mOL
-3.17382e-06	mOL	-3.17382e-06	mOL	-3.17382e-06	mOL	-3.17382e-06	mOL	-3.17382e-06	mOL	5.41157	mOL
2.24483	mOL	1.79004e-06	mOL	1.79004e-06	mOL	1.79004e-06	mOL	1.79004e-06	mOL	5.31582	mOL
3.48028e-06	mOL	3.48028e-06	mOL	3.48028e-06	mOL	3.48028e-06	mOL	3.48028e-06	mOL	5.29144	mOL
-1.05428e-05	mOL	-1.05428e-05	mOL	-1.05428e-05	mOL	-1.05428e-05	mOL	-1.05428e-05	mOL	5.85283	mOL
2.64539	mOL	-1.04744e-06	mOL	-1.04744e-06	mOL	-1.04744e-06	mOL	-1.04744e-06	mOL	5.61993	mOL
-2.28343e-06	mOL	-2.28343e-06	mOL	-2.28343e-06	mOL	-2.28343e-06	mOL	-2.28343e-06	mOL	5.20002	mOL
6.75356e-06	mOL	6.75356e-06	mOL	6.75356e-06	mOL	6.75356e-06	mOL	6.75356e-06	mOL	5.37706	mOL
-1.23324e-05	mOL	-1.23324e-05	mOL	-1.23324e-05	mOL	-1.23324e-05	mOL	-1.23324e-05	mOL	5.39716	mOL
2.68265	mOL	-1.19996e-05	mOL	-1.19996e-05	mOL	-1.19996e-05	mOL	-1.19996e-05	mOL	5.32475	mOL
7.65867e-06	mOL	7.65867e-06	mOL	7.65867e-06	mOL	7.65867e-06	mOL	7.65867e-06	mOL	5.32596	mOL
-5.88098e-06	mOL	-5.88098e-06	mOL	-5.88098e-06	mOL	-5.88098e-06	mOL	-5.88098e-06	mOL	5.24658	mOL
-6.60296e-06	mOL	-6.60296e-06	mOL	-6.60296e-06	mOL	-6.60296e-06	mOL	-6.60296e-06	mOL	5.67345	mOL
1.13014e-06	mOL	1.13014e-06	mOL	1.13014e-06	mOL	1.13014e-06	mOL	1.13014e-06	mOL	5.4657	mOL
-3.20399e-06	mOL	-3.20399e-06	mOL	-3.20399e-06	mOL	-3.20399e-06	mOL	-3.20399e-06	mOL	-3.20399e-06	mOL
1.86638e-05	mOL	1.86638e-05	mOL	1.86638e-05	mOL	1.86638e-05	mOL	1.86638e-05	mOL	5.09155	mOL
2.59531e-06	mOL	2.59531e-06	mOL	2.59531e-06	mOL	2.59531e-06	mOL	2.59531e-06	mOL	5.05242	mOL
1.6156e-06	mOL	1.6156e-06	mOL	1.6156e-06	mOL	1.6156e-06	mOL	1.6156e-06	mOL	5.20099	mOL
9.31075e-06	mOL	9.31075e-06	mOL	9.31075e-06	mOL	9.31075e-06	mOL	9.31075e-06	mOL	5.21122	mOL
-5.99467e-07	mOL	-5.99467e-07	mOL	-5.99467e-07	mOL	-5.99467e-07	mOL	-5.99467e-07	mOL	5.06095	mOL
4.87397e-07	mOL	4.87397e-07	mOL	4.87397e-07	mOL	4.87397e-07	mOL	4.87397e-07	mOL	5.07349	mOL
2.39879	mOL	-1.07288e-05	mOL	-1.07288e-05	mOL	-1.07288e-05	mOL	-1.07288e-05	mOL	4.94974	mOL
-2.29297e-05	mOL	-2.29297e-05	mOL	-2.29297e-05	mOL	-2.29297e-05	mOL	-2.29297e-05	mOL	5.43592	mOL
2.44078	mOL	-1.20721e-05	mOL	-1.20721e-05	mOL	-1.20721e-05	mOL	-1.20721e-05	mOL	5.24532	mOL
1.14109e-06	mOL	1.14109e-06	mOL	1.14109e-06	mOL	1.14109e-06	mOL	1.14109e-06	mOL	5.26428	mOL
-1.0333e-05	mOL	-1.0333e-05	mOL	-1.0333e-05	mOL	-1.0333e-05	mOL	-1.0333e-05	mOL	5.52918	mOL
6.88808e-06	mOL	6.88808e-06	mOL	6.88808e-06	mOL	6.88808e-06	mOL	6.88808e-06	mOL	5.04148	mOL
7.25083e-06	mOL	7.25083e-06	mOL	7.25083e-06	mOL	7.25083e-06	mOL	7.25083e-06	mOL	4.68488	mOL
2.1738e-06	mOL	2.1738e-06	mOL	2.1738e-06	mOL	2.1738e-06	mOL	2.1738e-06	mOL	4.8209	mOL
-2.01657e-06	mOL	-2.01657e-06	mOL	-2.01657e-06	mOL	-2.01657e-06	mOL	-2.01657e-06	mOL	5.78782	mOL
-1.36569e-05	mOL	-1.36569e-05	mOL	-1.36569e-05	mOL	-1.36569e-05	mOL	-1.36569e-05	mOL	5.33453	mOL
-3.08938e-06	mOL	-3.08938e-06	mOL	-3.08938e-06	mOL	-3.08938e-06	mOL	-3.08938e-06	mOL	4.28967	mOL
-4.52903e-06	mOL	-4.52903e-06	mOL	-4.52903e-06	mOL	-4.52903e-06	mOL	-4.52903e-06	mOL	4.82259	mOL
6.63229e-06	mOL	6.63229e-06	mOL	6.63229e-06	mOL	6.63229e-06	mOL	6.63229e-06	mOL	5.4385	mOL
1.30863e-05	mOL	1.30863e-05	mOL	1.30863e-05	mOL	1.30863e-05	mOL	1.30863e-05	mOL	5.46802	mOL
5.0104e-06	mOL	5.0104e-06	mOL	5.0104e-06	mOL	5.0104e-06	mOL	5.0104e-06	mOL	5.3469	mOL
-1.12829e-05	mOL	-1.12829e-05	mOL	-1.12829e-05	mOL	-1.12829e-05	mOL	-1.12829e-05	mOL	4.7864	mOL
1.671e-05	mOL	1.671e-05	mOL	1.671e-05	mOL	1.671e-05	mOL	1.671e-05	mOL	5.36975	mOL
1.01035e-05	mOL	1.01035e-05	mOL	1.01035e-05	mOL	1.01035e-05	mOL	1.01035e-05	mOL	5.65534	mOL
2.23521e-06	mOL	2.23521e-06	mOL	2.23521e-06	mOL	2.23521e-06	mOL	2.23521e-06	mOL	4.96882	mOL
2.35534	mOL	-2.20648e-05	mOL	-2.20648e-05	mOL	-2.20648e-05	mOL	-2.20648e-05	mOL	4.90219	mOL
2.39335	mOL	-9.54586e-06	mOL	-9.54586e-06	mOL	-9.54586e-06	mOL	-9.54586e-06	mOL	5.19353	mOL
-6.85731e-07	mOL	-6.85731e-07	mOL	-6.85731e-07	mOL	-6.85731e-07	mOL	-6.85731e-07	mOL	4.00302	mOL
3.38682	mOL	7.61306e-06	mOL	7.61306e-06	mOL	7.61306e-06	mOL	7.61306e-06	mOL	5.65849	mOL
-1.1799e-05	mOL	-1.1799e-05	mOL	-1.1799e-05	mOL	-1.1799e-05	mOL	-1.1799e-05	mOL	5.43053	mOL
3.2112e-05	mOL	3.2112e-05	mOL	3.2112e-05	mOL	3.2112e-05	mOL	3.2112e-05	mOL	5.26726	mOL
-2.55382e-05	mOL	-2.55382e-05	mOL	-2.55382e-05	mOL	-2.55382e-05	mOL	-2.55382e-05	mOL	4.81935	mOL
-2.35934e-06	mOL	-2.35934e-06	mOL	-2.35934e-06	mOL	-2.35934e-06	mOL	-2.35934e-06	mOL	5.72217	mOL
-2.59563e-06	mOL	-2.59563e-06	mOL	-2.59563e-06	mOL	-2.59563e-06	mOL	-2.59563e-06	mOL	5.36711	mOL
2.15768	mOL	-6.63367e-06	mOL	-6.63367e-06	mOL	-6.63367e-06	mOL	-6.63367e-06	mOL	4.93245	mOL
-3.18991e-06	mOL	-3.18991e-06	mOL	-3.18991e-06	mOL	-3.18991e-06	mOL	-3.18991e-06	mOL	5.54951	mOL
7.42395e-06	mOL	7.42395e-06	mOL	7.42395e-06	mOL	7.42395e-06	mOL	7.42395e-06	mOL	7.42395e-06	mOL
-8.74293e-06	mOL	-8.74293e-06	mOL	-8.74293e-06	mOL	-8.74293e-06	mOL	-8.74293e-06	mOL	4.67257	mOL
2.6333	mOL	-2.08281e-05	mOL	-2.08281e-05	mOL	-2.08281e-05	mOL	-2.08281e-05	mOL	5.3965	mOL
9.37679e-07	mOL	9.37679e-07	mOL	9.37679e-07	mOL	9.37679e-07	mOL	9.37679e-07	mOL	2.78772	mOL
-1.81981e-08	mOL	-1.81981e-08	mOL	-1.81981e-08	mOL	-1.81981e-08	mOL	-1.81981e-08	mOL	4.90585	mOL
2.69159	mOL	-1.31007e-07	mOL	-1.31007e-07	mOL	-1.31007e-07	mOL	-1.31007e-07	mOL	4.7099	mOL
6.67968e-06	mOL	6.67968e-06	mOL	6.67968e-06	mOL	6.67968e-06	mOL	6.67968e-06	mOL	5.15998	mOL
-1.31677e-07	mOL	-1.31677e-07	mOL	-1.31677e-07	mOL	-1.31677e-07	mOL	-1.31677e-07	mOL	5.19949	mOL
7.76047e-06	lOPC	7.76047e-06	lOPC	4.2617	lOPC	3.1909	lOPC	7.76047e-06	lOPC	7.76047e-06	lOPC
-2.01074e-05	mOL	-2.01074e-05	mOL	-2.01074e-05	mOL	-2.01074e-05	mOL	-2.01074e-05	mOL	5.17046	mOL
-1.12818e-05	mOL	-1.12818e-05	mOL	-1.12818e-05	mOL	-1.12818e-05	mOL	-1.12818e-05	mOL	5.17047	mOL
3.488e-06	mOL	3.488e-06	mOL	3.488e-06	mOL	3.488e-06	mOL	3.488e-06	mOL	5.33157	mOL
-3.52898e-06	mOL	-3.52898e-06	mOL	-3.52898e-06	mOL	-3.52898e-06	mOL	-3.52898e-06	mOL	5.14206	mOL
9.44775e-06	mOL	9.44775e-06	mOL	9.44775e-06	mOL	9.44775e-06	mOL	9.44775e-06	mOL	5.66069	mOL
-1.00472e-05	mOL	-1.00472e-05	mOL	-1.00472e-05	mOL	-1.00472e-05	mOL	-1.00472e-05	mOL	5.19353	mOL
2.39427	mOL	7.23903e-06	mOL	7.23903e-06	mOL	7.23903e-06	mOL	7.23903e-06	mOL	5.66935	mOL
-6.68833e-06	mOL	-6.68833e-06	mOL	-6.68833e-06	mOL	-6.68833e-06	mOL	-6.68833e-06	mOL	5.20205	mOL
-1.11304e-05	mOL	-1.11304e-05	mOL	-1.11304e-05	mOL	-1.11304e-05	mOL	-1.11304e-05	mOL	5.43962	mOL
1.80692	mOL	-3.42805e-06	mOL	-3.42805e-06	mOL	-3.42805e-06	mOL	-3.42805e-06	mOL	4.8543	mOL
4.97793e-07	mOL	4.97793e-07	mOL	4.97793e-07	mOL	4.97793e-07	mOL	4.97793e-07	mOL	5.16141	mOL
2.6713	mOL	-1.22768e-05	mOL	-1.22768e-05	mOL	-1.22768e-05	mOL	-1.22768e-05	mOL	5.17028	mOL
-7.64006e-06	mOL	-7.64006e-06	mOL	-7.64006e-06	mOL	-7.64006e-06	mOL	-7.64006e-06	mOL	5.02575	mOL
-1.24618e-05	mOL	-1.24618e-05	mOL	-1.24618e-05	mOL	-1.24618e-05	mOL	-1.24618e-05	mOL	5.60946	mOL
2.56755	mOL	1.01677e-05	mOL	1.01677e-05	mOL	1.01677e-05	mOL	1.01677e-05	mOL	5.3827	mOL
7.23613e-06	mOL	7.23613e-06	mOL	7.23613e-06	mOL	7.23613e-06	mOL	7.23613e-06	mOL	5.35194	mOL
-1.03253e-05	mOL	-1.03253e-05	mOL	-1.03253e-05	mOL	-1.03253e-05	mOL	-1.03253e-05	mOL	4.96724	mOL
5.57346e-06	mOL	5.57346e-06	mOL	5.57346e-06	mOL	5.57346e-06	mOL	5.57346e-06	mOL	4.55979	mOL
-2.55581e-06	mOL	-2.55581e-06	mOL	-2.55581e-06	mOL	-2.55581e-06	mOL	-2.55581e-06	mOL	5.30529	mOL
-1.11339e-05	mOL	-1.11339e-05	mOL	-1.11339e-05	mOL	-1.11339e-05	mOL	-1.11339e-05	mOL	5.585	mOL
4.21197e-06	mOL	4.21197e-06	mOL	4.21197e-06	mOL	4.21197e-06	mOL	4.21197e-06	mOL	5.16142	mOL
-3.2295e-06	mOL	-3.2295e-06	mOL	-3.2295e-06	mOL	-3.2295e-06	mOL	-3.2295e-06	mOL	5.02726	mOL
8.8018e-06	mOL	8.8018e-06	mOL	8.8018e-06	mOL	8.8018e-06	mOL	8.8018e-06	mOL	4.7531	mOL
2.32901	mOL	-1.94864e-06	mOL	-1.94864e-06	mOL	-1.94864e-06	mOL	-1.94864e-06	mOL	5.15013	mOL
2.18244	mOL	1.18805e-05	mOL	1.18805e-05	mOL	1.18805e-05	mOL	1.18805e-05	mOL	5.0139	mOL
-5.09765e-06	lOPC	-5.09765e-06	lOPC	3.11787	lOPC	2.46802	lOPC	-5.09765e-06	lOPC	-5.09765e-06	lOPC
2.19548e-06	mOL	2.19548e-06	mOL	2.19548e-06	mOL	2.19548e-06	mOL	2.19548e-06	mOL	5.15283	mOL
3.06768	mOL	3.70294e-06	mOL	3.70294e-06	mOL	3.70294e-06	mOL	3.70294e-06	mOL	5.42235	mOL
2.79108e-06	mOL	2.79108e-06	mOL	2.79108e-06	mOL	2.79108e-06	mOL	2.79108e-06	mOL	3.08145	mOL
2.01942e-06	mOL	2.01942e-06	mOL	2.01942e-06	mOL	2.01942e-06	mOL	2.01942e-06	mOL	5.19651	mOL
-1.29965e-07	mOL	-1.29965e-07	mOL	-1.29965e-07	mOL	-1.29965e-07	mOL	-1.29965e-07	mOL	5.57655	mOL
2.3623	mOL	-9.0865e-07	mOL	-9.0865e-07	mOL	-9.0865e-07	mOL	-9.0865e-07	mOL	4.67067	mOL
1.36503e-05	mOL	1.36503e-05	mOL	1.36503e-05	mOL	1.36503e-05	mOL	1.36503e-05	mOL	5.51772	mOL
9.08131e-06	mOL	9.08131e-06	mOL	9.08131e-06	mOL	9.08131e-06	mOL	9.08131e-06	mOL	5.26542	mOL
-6.09888e-06	mOL	-6.09888e-06	mOL	-6.09888e-06	mOL	-6.09888e-06	mOL	-6.09888e-06	mOL	4.8692	mOL
1.39644e-05	mOL	1.39644e-05	mOL	1.39644e-05	mOL	1.39644e-05	mOL	1.39644e-05	mOL	5.02807	mOL
2.31246	mOL	1.44798e-06	mOL	1.44798e-06	mOL	1.44798e-06	mOL	1.44798e-06	mOL	4.5217	mOL
3.47553	mOL	-6.40607e-06	mOL	-6.40607e-06	mOL	-6.40607e-06	mOL	-6.40607e-06	mOL	5.346	mOL
1.69802e-06	mOL	1.69802e-06	mOL	1.69802e-06	mOL	1.69802e-06	mOL	1.69802e-06	mOL	5.00192	mOL
2.47597	mOL	-1.57187e-06	mOL	-1.57187e-06	mOL	-1.57187e-06	mOL	-1.57187e-06	mOL	4.69986	mOL
1.0094e-06	mOL	1.0094e-06	mOL	1.0094e-06	mOL	1.0094e-06	mOL	1.0094e-06	mOL	4.40558	mOL
-9.73394e-06	mOL	-9.73394e-06	mOL	-9.73394e-06	mOL	-9.73394e-06	mOL	-9.73394e-06	mOL	5.27509	mOL
-8.19825e-06	mOL	-8.19825e-06	mOL	-8.19825e-06	mOL	-8.19825e-06	mOL	-8.19825e-06	mOL	5.53737	mOL
1.36292e-05	mOL	1.36292e-05	mOL	1.36292e-05	mOL	1.36292e-05	mOL	1.36292e-05	mOL	5.262	mOL
2.76932	mOL	9.61371e-06	mOL	9.61371e-06	mOL	9.61371e-06	mOL	9.61371e-06	mOL	5.27465	mOL
2.87482	mOL	-8.83724e-06	mOL	-8.83724e-06	mOL	-8.83724e-06	mOL	-8.83724e-06	mOL	4.77116	mOL
-9.00092e-06	mOL	-9.00092e-06	mOL	-9.00092e-06	mOL	-9.00092e-06	mOL	-9.00092e-06	mOL	5.45923	mOL
1.72333e-05	mOL	1.72333e-05	mOL	1.72333e-05	mOL	1.72333e-05	mOL	1.72333e-05	mOL	4.90034	mOL
1.90904e-05	mOL	1.90904e-05	mOL	1.90904e-05	mOL	1.90904e-05	mOL	1.90904e-05	mOL	5.38902	mOL
-7.77141e-06	mOL	-7.77141e-06	mOL	-7.77141e-06	mOL	-7.77141e-06	mOL	-7.77141e-06	mOL	5.68887	mOL
2.62614	mOL	-1.30231e-05	mOL	-1.30231e-05	mOL	-1.30231e-05	mOL	-1.30231e-05	mOL	4.95599	mOL
2.6235e-05	mOL	2.6235e-05	mOL	2.6235e-05	mOL	2.6235e-05	mOL	2.6235e-05	mOL	5.18643	mOL
2.29629e-06	mOL	2.29629e-06	mOL	2.29629e-06	mOL	2.29629e-06	mOL	2.29629e-06	mOL	4.92135	mOL
2.79346	mOL	1.8675e-06	mOL	1.8675e-06	mOL	1.8675e-06	mOL	1.8675e-06	mOL	5.22062	mOL
7.61366e-07	mOL	7.61366e-07	mOL	7.61366e-07	mOL	7.61366e-07	mOL	7.61366e-07	mOL	5.06029	mOL
1.40486e-05	mOL	1.40486e-05	mOL	1.40486e-05	mOL	1.40486e-05	mOL	1.40486e-05	mOL	5.29342	mOL
-1.91722e-06	mOL	-1.91722e-06	mOL	-1.91722e-06	mOL	-1.91722e-06	mOL	-1.91722e-06	mOL	-1.91722e-06	mOL
2.51373	mOL	1.45939e-05	mOL	1.45939e-05	mOL	1.45939e-05	mOL	1.45939e-05	mOL	4.83517	mOL
-2.20655e-06	mOL	-2.20655e-06	mOL	-2.20655e-06	mOL	-2.20655e-06	mOL	-2.20655e-06	mOL	5.43378	mOL
5.05146e-06	mOL	5.05146e-06	mOL	5.05146e-06	mOL	5.05146e-06	mOL	5.05146e-06	mOL	5.05146e-06	mOL
-1.0335e-05	mOL	-1.0335e-05	mOL	-1.0335e-05	mOL	-1.0335e-05	mOL	-1.0335e-05	mOL	5.25112	mOL
1.70473e-06	mOL	1.70473e-06	mOL	1.70473e-06	mOL	1.70473e-06	mOL	1.70473e-06	mOL	5.24159	mOL
1.20067e-05	mOL	1.20067e-05	mOL	1.20067e-05	mOL	1.20067e-05	mOL	1.20067e-05	mOL	5.05362	mOL
-1.63406e-06	mOL	-1.63406e-06	mOL	-1.63406e-06	mOL	-1.63406e-06	mOL	-1.63406e-06	mOL	-1.63406e-06	mOL
1.28248e-05	mOL	1.28248e-05	mOL	1.28248e-05	mOL	1.28248e-05	mOL	1.28248e-05	mOL	5.02266	mOL
2.30839	mOL	2.7272e-05	mOL	2.7272e-05	mOL	2.7272e-05	mOL	2.7272e-05	mOL	4.69774	mOL
9.41924e-06	mOL	9.41924e-06	mOL	9.41924e-06	mOL	9.41924e-06	mOL	9.41924e-06	mOL	4.70204	mOL
-2.48614e-06	mOL	-2.48614e-06	mOL	-2.48614e-06	mOL	-2.48614e-06	mOL	-2.48614e-06	mOL	5.39139	mOL
9.64789e-07	mOL	9.64789e-07	mOL	9.64789e-07	mOL	9.64789e-07	mOL	9.64789e-07	mOL	4.96882	mOL
-4.33931e-06	mOL	-4.33931e-06	mOL	-4.33931e-06	mOL	-4.33931e-06	mOL	-4.33931e-06	mOL	-4.33931e-06	mOL
2.17867e-05	mOL	2.17867e-05	mOL	2.17867e-05	mOL	2.17867e-05	mOL	2.17867e-05	mOL	4.5491	mOL
-2.95878e-05	mOL	-2.95878e-05	mOL	-2.95878e-05	mOL	-2.95878e-05	mOL	-2.95878e-05	mOL	4.27555	mOL
8.08882e-07	mOL	8.08882e-07	mOL	8.08882e-07	mOL	8.08882e-07	mOL	8.08882e-07	mOL	4.85056	mOL
1.10138e-06	mOL	1.10138e-06	mOL	1.10138e-06	mOL	1.10138e-06	mOL	1.10138e-06	mOL	5.42698	mOL
2.13448e-06	mOL	2.13448e-06	mOL	2.13448e-06	mOL	2.13448e-06	mOL	2.13448e-06	mOL	4.05452	mOL
-1.55782e-05	mOL	-1.55782e-05	mOL	-1.55782e-05	mOL	-1.55782e-05	mOL	-1.55782e-05	mOL	5.23443	mOL
2.16212e-06	mOL	2.16212e-06	mOL	2.16212e-06	mOL	2.16212e-06	mOL	2.16212e-06	mOL	5.37286	mOL
1.87664e-06	mOL	1.87664e-06	mOL	1.87664e-06	mOL	1.87664e-06	mOL	1.87664e-06	mOL	4.98889	mOL
2.56201	mOL	1.25862e-05	mOL	1.25862e-05	mOL	1.25862e-05	mOL	1.25862e-05	mOL	5.37673	mOL
2.6167	mOL	5.23518e-06	mOL	5.23518e-06	mOL	5.23518e-06	mOL	5.23518e-06	mOL	5.37869	mOL
1.11545e-05	mOL	1.11545e-05	mOL	1.11545e-05	mOL	1.11545e-05	mOL	1.11545e-05	mOL	5.30694	mOL
-9.57502e-06	mOL	-9.57502e-06	mOL	-9.57502e-06	mOL	-9.57502e-06	mOL	-9.57502e-06	mOL	5.24532	mOL
-1.24406e-06	mOL	-1.24406e-06	mOL	-1.24406e-06	mOL	-1.24406e-06	mOL	-1.24406e-06	mOL	5.03355	mOL
1.90473	mOL	1.91738e-06	mOL	1.91738e-06	mOL	1.91738e-06	mOL	1.91738e-06	mOL	4.74798	mOL
2.72217e-06	mOL	2.72217e-06	mOL	2.72217e-06	mOL	2.72217e-06	mOL	2.72217e-06	mOL	5.83336	mOL
-6.93814e-06	mOL	-6.93814e-06	mOL	-6.93814e-06	mOL	-6.93814e-06	mOL	-6.93814e-06	mOL	5.36912	mOL
1.47917e-05	mOL	1.47917e-05	mOL	1.47917e-05	mOL	1.47917e-05	mOL	1.47917e-05	mOL	5.16864	mOL
-6.11767e-06	mOL	-6.11767e-06	mOL	-6.11767e-06	mOL	-6.11767e-06	mOL	-6.11767e-06	mOL	5.07743	mOL
-1.61431e-05	mOL	-1.61431e-05	mOL	-1.61431e-05	mOL	-1.61431e-05	mOL	-1.61431e-05	mOL	5.02725	mOL
4.0249e-06	mOL	4.0249e-06	mOL	4.0249e-06	mOL	4.0249e-06	mOL	4.0249e-06	mOL	4.99761	mOL
6.64555e-06	mOL	6.64555e-06	mOL	6.64555e-06	mOL	6.64555e-06	mOL	6.64555e-06	mOL	5.35678	mOL
9.44127e-06	mOL	9.44127e-06	mOL	9.44127e-06	mOL	9.44127e-06	mOL	9.44127e-06	mOL	4.69235	mOL
-9.46261e-06	mOL	-9.46261e-06	mOL	-9.46261e-06	mOL	-9.46261e-06	mOL	-9.46261e-06	mOL	4.53589	mOL
2.50644	mOL	-2.48288e-06	mOL	-2.48288e-06	mOL	-2.48288e-06	mOL	-2.48288e-06	mOL	4.99312	mOL
-1.32844e-05	mOL	-1.32844e-05	mOL	-1.32844e-05	mOL	-1.32844e-05	mOL	-1.32844e-05	mOL	5.02349	mOL
8.44764e-06	mOL	8.44764e-06	mOL	8.44764e-06	mOL	8.44764e-06	mOL	8.44764e-06	mOL	4.38212	mOL
3.47697e-06	mOL	3.47697e-06	mOL	3.47697e-06	mOL	3.47697e-06	mOL	3.47697e-06	mOL	4.3992	mOL
9.13763e-06	mOL	9.13763e-06	mOL	9.13763e-06	mOL	9.13763e-06	mOL	9.13763e-06	mOL	5.2878	mOL
6.08275e-06	mOL	6.08275e-06	mOL	6.08275e-06	mOL	6.08275e-06	mOL	6.08275e-06	mOL	4.54816	mOL
-6.07548e-06	mOL	-6.07548e-06	mOL	-6.07548e-06	mOL	-6.07548e-06	mOL	-6.07548e-06	mOL	4.93809	mOL
1.79658e-06	mOL	1.79658e-06	mOL	1.79658e-06	mOL	1.79658e-06	mOL	1.79658e-06	mOL	4.44513	mOL
2.61785	mOL	-1.90841e-05	mOL	-1.90841e-05	mOL	-1.90841e-05	mOL	-1.90841e-05	mOL	5.43683	mOL
5.02946e-06	mOL	5.02946e-06	mOL	5.02946e-06	mOL	5.02946e-06	mOL	5.02946e-06	mOL	5.3925	mOL
9.68899e-06	mOL	9.68899e-06	mOL	9.68899e-06	mOL	9.68899e-06	mOL	9.68899e-06	mOL	4.54202	mOL
-8.75737e-06	mOL	-8.75737e-06	mOL	-8.75737e-06	mOL	-8.75737e-06	mOL	-8.75737e-06	mOL	4.66971	mOL
-2.13602e-05	mOL	-2.13602e-05	mOL	-2.13602e-05	mOL	-2.13602e-05	mOL	-2.13602e-05	mOL	5.06822	mOL
-1.52283e-05	mOL	-1.52283e-05	mOL	-1.52283e-05	mOL	-1.52283e-05	mOL	-1.52283e-05	mOL	5.6031	mOL
-1.11312e-05	pOL	-1.11312e-05	pOL	-1.11312e-05	pOL	2.34165	pOL	2.34165	pOL	-1.11312e-05	pOL
1.24098e-05	mOL	1.24098e-05	mOL	1.24098e-05	mOL	1.24098e-05	mOL	1.24098e-05	mOL	5.13224	mOL
3.48194e-08	mOL	3.48194e-08	mOL	3.48194e-08	mOL	3.48194e-08	mOL	3.48194e-08	mOL	3.18421	mOL
-1.23779e-05	mOL	-1.23779e-05	mOL	-1.23779e-05	mOL	-1.23779e-05	mOL	-1.23779e-05	mOL	5.50432	mOL
5.55699e-06	mOL	5.55699e-06	mOL	5.55699e-06	mOL	5.55699e-06	mOL	5.55699e-06	mOL	5.34048	mOL
2.41626	mOL	-2.18315e-05	mOL	-2.18315e-05	mOL	-2.18315e-05	mOL	-2.18315e-05	mOL	4.81581	mOL
-2.47024e-06	mOL	-2.47024e-06	mOL	-2.47024e-06	mOL	-2.47024e-06	mOL	-2.47024e-06	mOL	5.25098	mOL
2.04096	mOL	1.11286e-05	mOL	1.11286e-05	mOL	1.11286e-05	mOL	1.11286e-05	mOL	4.61976	mOL
-3.41673e-06	mOL	-3.41673e-06	mOL	-3.41673e-06	mOL	-3.41673e-06	mOL	-3.41673e-06	mOL	5.53044	mOL
1.30544e-05	mOL	1.30544e-05	mOL	1.30544e-05	mOL	1.30544e-05	mOL	1.30544e-05	mOL	4.71401	mOL
1.79532e-05	mOL	1.79532e-05	mOL	1.79532e-05	mOL	1.79532e-05	mOL	1.79532e-05	mOL	4.67642	mOL
2.88274	mOL	-1.16784e-05	mOL	-1.16784e-05	mOL	-1.16784e-05	mOL	-1.16784e-05	mOL	5.60142	mOL
-1.15229e-05	mOL	-1.15229e-05	mOL	-1.15229e-05	mOL	-1.15229e-05	mOL	-1.15229e-05	mOL	4.49746	mOL
-9.14455e-06	mOL	-9.14455e-06	mOL	-9.14455e-06	mOL	-9.14455e-06	mOL	-9.14455e-06	mOL	4.8519	mOL
5.28728e-06	mOL	5.28728e-06	mOL	5.28728e-06	mOL	5.28728e-06	mOL	5.28728e-06	mOL	4.82508	mOL
8.35079e-06	mOL	8.35079e-06	mOL	8.35079e-06	mOL	8.35079e-06	mOL	8.35079e-06	mOL	4.7745	mOL
1.20914e-05	mOL	1.20914e-05	mOL	1.20914e-05	mOL	1.20914e-05	mOL	1.20914e-05	mOL	5.01234	mOL
1.29947e-05	mOL	1.29947e-05	mOL	1.29947e-05	mOL	1.29947e-05	mOL	1.29947e-05	mOL	5.20738	mOL
1.07573e-05	mOL	1.07573e-05	mOL	1.07573e-05	mOL	1.07573e-05	mOL	1.07573e-05	mOL	4.98004	mOL
9.39801e-06	mOL	9.39801e-06	mOL	9.39801e-06	mOL	9.39801e-06	mOL	9.39801e-06	mOL	5.17531	mOL
1.63375e-06	mOL	1.63375e-06	mOL	1.63375e-06	mOL	1.63375e-06	mOL	1.63375e-06	mOL	5.33642	mOL
-8.88139e-06	lOPC	-8.88139e-06	lOPC	-8.88139e-06	lOPC	3.20666	lOPC	-8.88139e-06	lOPC	3.20666	lOPC
-7.26161e-06	mOL	-7.26161e-06	mOL	-7.26161e-06	mOL	-7.26161e-06	mOL	-7.26161e-06	mOL	4.53134	mOL
2.82423	mOL	4.07597e-06	mOL	4.07597e-06	mOL	4.07597e-06	mOL	4.07597e-06	mOL	5.07191	mOL
1.68354e-05	mOL	1.68354e-05	mOL	1.68354e-05	mOL	1.68354e-05	mOL	1.68354e-05	mOL	4.68129	mOL
1.70598e-05	mOL	1.70598e-05	mOL	1.70598e-05	mOL	1.70598e-05	mOL	1.70598e-05	mOL	5.70588	mOL
-1.92617e-05	mOL	-1.92617e-05	mOL	-1.92617e-05	mOL	-1.92617e-05	mOL	-1.92617e-05	mOL	5.35719	mOL
2.39426	mOL	-8.33998e-06	mOL	-8.33998e-06	mOL	-8.33998e-06	mOL	-8.33998e-06	mOL	4.61116	mOL
1.41913e-05	mOL	1.41913e-05	mOL	1.41913e-05	mOL	1.41913e-05	mOL	1.41913e-05	mOL	5.12286	mOL
-1.06411e-05	mOL	-1.06411e-05	mOL	-1.06411e-05	mOL	-1.06411e-05	mOL	-1.06411e-05	mOL	3.98904	mOL
-1.61358e-05	mOL	-1.61358e-05	mOL	-1.61358e-05	mOL	-1.61358e-05	mOL	-1.61358e-05	mOL	5.4381	mOL
2.9086	mOL	5.99811e-06	mOL	5.99811e-06	mOL	5.99811e-06	mOL	5.99811e-06	mOL	5.05612	mOL
1.73296e-05	mOL	1.73296e-05	mOL	1.73296e-05	mOL	1.73296e-05	mOL	1.73296e-05	mOL	5.26717	mOL
2.52741	mOL	1.9345e-05	mOL	1.9345e-05	mOL	1.9345e-05	mOL	1.9345e-05	mOL	5.01577	mOL
5.32821e-06	mOL	5.32821e-06	mOL	5.32821e-06	mOL	5.32821e-06	mOL	5.32821e-06	mOL	5.34393	mOL
7.19666e-06	mOL	7.19666e-06	mOL	7.19666e-06	mOL	7.19666e-06	mOL	7.19666e-06	mOL	5.1623	mOL
2.59808	mOL	5.60093e-06	mOL	5.60093e-06	mOL	5.60093e-06	mOL	5.60093e-06	mOL	5.09186	mOL
-1.80869e-07	mOL	-1.80869e-07	mOL	-1.80869e-07	mOL	-1.80869e-07	mOL	-1.80869e-07	mOL	5.40449	mOL
-3.37174e-05	mOL	-3.37174e-05	mOL	-3.37174e-05	mOL	-3.37174e-05	mOL	-3.37174e-05	mOL	5.48664	mOL
7.60703e-06	mOL	7.60703e-06	mOL	7.60703e-06	mOL	7.60703e-06	mOL	7.60703e-06	mOL	5.27498	mOL
-3.91227e-06	pOL	-3.91227e-06	pOL	-3.91227e-06	pOL	-3.91227e-06	pOL	-3.91227e-06	pOL	4.6504	pOL
1.0099e-05	mOL	1.0099e-05	mOL	1.0099e-05	mOL	1.0099e-05	mOL	1.0099e-05	mOL	5.02527	mOL
2.13139	mOL	-6.26973e-06	mOL	-6.26973e-06	mOL	-6.26973e-06	mOL	-6.26973e-06	mOL	5.05598	mOL
-1.63458e-05	mOL	-1.63458e-05	mOL	-1.63458e-05	mOL	-1.63458e-05	mOL	-1.63458e-05	mOL	5.30994	mOL
2.47101	mOL	1.24524e-05	mOL	1.24524e-05	mOL	1.24524e-05	mOL	1.24524e-05	mOL	4.59015	mOL
1.81377e-06	mOL	1.81377e-06	mOL	1.81377e-06	mOL	1.81377e-06	mOL	1.81377e-06	mOL	2.78344	mOL
3.4953e-05	mOL	3.4953e-05	mOL	3.4953e-05	mOL	3.4953e-05	mOL	3.4953e-05	mOL	4.37687	mOL
3.82963	mOL	9.15592e-06	mOL	9.15592e-06	mOL	9.15592e-06	mOL	9.15592e-06	mOL	5.06676	mOL
1.04851e-05	mOL	1.04851e-05	mOL	1.04851e-05	mOL	1.04851e-05	mOL	1.04851e-05	mOL	1.04851e-05	mOL
7.63825e-06	mOL	7.63825e-06	mOL	7.63825e-06	mOL	7.63825e-06	mOL	7.63825e-06	mOL	5.67016	mOL
-6.03387e-06	mOL	-6.03387e-06	mOL	-6.03387e-06	mOL	-6.03387e-06	mOL	-6.03387e-06	mOL	4.90529	mOL
-3.7043e-06	mOL	-3.7043e-06	mOL	-3.7043e-06	mOL	-3.7043e-06	mOL	-3.7043e-06	mOL	4.84354	mOL
1.05983e-05	mOL	1.05983e-05	mOL	1.05983e-05	mOL	1.05983e-05	mOL	1.05983e-05	mOL	5.34394	mOL
1.05511e-05	mOL	1.05511e-05	mOL	1.05511e-05	mOL	1.05511e-05	mOL	1.05511e-05	mOL	5.19414	mOL
5.82972e-06	mOL	5.82972e-06	mOL	5.82972e-06	mOL	5.82972e-06	mOL	5.82972e-06	mOL	5.10672	mOL
-9.86567e-06	mOL	-9.86567e-06	mOL	-9.86567e-06	mOL	-9.86567e-06	mOL	-9.86567e-06	mOL	5.00575	mOL
1.68462e-05	mOL	1.68462e-05	mOL	1.68462e-05	mOL	1.68462e-05	mOL	1.68462e-05	mOL	4.52419	mOL
-1.36684e-05	mOL	-1.36684e-05	mOL	-1.36684e-05	mOL	-1.36684e-05	mOL	-1.36684e-05	mOL	4.99985	mOL
-4.33214e-06	mOL	-4.33214e-06	mOL	-4.33214e-06	mOL	-4.33214e-06	mOL	-4.33214e-06	mOL	5.07981	mOL
2.61319	mOL	2.32506e-05	mOL	2.32506e-05	mOL	2.32506e-05	mOL	2.32506e-05	mOL	4.74304	mOL
5.24122e-06	mOL	5.24122e-06	mOL	5.24122e-06	mOL	5.24122e-06	mOL	5.24122e-06	mOL	5.54143	mOL
9.70733e-06	mOL	9.70733e-06	mOL	9.70733e-06	mOL	9.70733e-06	mOL	9.70733e-06	mOL	5.09207	mOL
3.76973e-06	mOL	3.76973e-06	mOL	3.76973e-06	mOL	3.76973e-06	mOL	3.76973e-06	mOL	4.77324	mOL
-9.95933e-06	mOL	-9.95933e-06	mOL	-9.95933e-06	mOL	-9.95933e-06	mOL	-9.95933e-06	mOL	4.91767	mOL
2.56864	mOL	-5.97483e-06	mOL	-5.97483e-06	mOL	-5.97483e-06	mOL	-5.97483e-06	mOL	4.89432	mOL
1.65251e-06	mOL	1.65251e-06	mOL	1.65251e-06	mOL	1.65251e-06	mOL	1.65251e-06	mOL	4.74553	mOL
-2.92848e-05	mOL	-2.92848e-05	mOL	-2.92848e-05	mOL	-2.92848e-05	mOL	-2.92848e-05	mOL	4.54023	mOL
-8.47914e-06	mOL	-8.47914e-06	mOL	-8.47914e-06	mOL	-8.47914e-06	mOL	-8.47914e-06	mOL	5.45586	mOL
7.98585e-06	mOL	7.98585e-06	mOL	7.98585e-06	mOL	7.98585e-06	mOL	7.98585e-06	mOL	5.31667	mOL
-2.98456e-06	mOL	-2.98456e-06	mOL	-2.98456e-06	mOL	-2.98456e-06	mOL	-2.98456e-06	mOL	4.17807	mOL
-2.83611e-06	mOL	-2.83611e-06	mOL	-2.83611e-06	mOL	-2.83611e-06	mOL	-2.83611e-06	mOL	5.22164	mOL
8.69519e-06	mOL	8.69519e-06	mOL	8.69519e-06	mOL	8.69519e-06	mOL	8.69519e-06	mOL	5.06877	mOL
-5.44355e-06	mOL	-5.44355e-06	mOL	-5.44355e-06	mOL	-5.44355e-06	mOL	-5.44355e-06	mOL	5.58428	mOL
6.28803e-06	mOL	6.28803e-06	mOL	6.28803e-06	mOL	6.28803e-06	mOL	6.28803e-06	mOL	5.60698	mOL
-1.42233e-05	mOL	-1.42233e-05	mOL	-1.42233e-05	mOL	-1.42233e-05	mOL	-1.42233e-05	mOL	4.67338	mOL
-1.22751e-05	mOL	-1.22751e-05	mOL	-1.22751e-05	mOL	-1.22751e-05	mOL	-1.22751e-05	mOL	5.3234	mOL
-1.67411e-05	lOPC	-1.67411e-05	lOPC	2.04152	lOPC	2.04152	lOPC	2.04152	lOPC	2.04152	lOPC
8.43985e-07	mOL	8.43985e-07	mOL	8.43985e-07	mOL	8.43985e-07	mOL	8.43985e-07	mOL	4.87679	mOL
-2.06126e-06	mOL	-2.06126e-06	mOL	-2.06126e-06	mOL	-2.06126e-06	mOL	-2.06126e-06	mOL	5.15972	mOL
2.26008	mOL	1.44187e-05	mOL	1.44187e-05	mOL	1.44187e-05	mOL	1.44187e-05	mOL	5.0467	mOL
-4.17821e-07	mOL	-4.17821e-07	mOL	-4.17821e-07	mOL	-4.17821e-07	mOL	-4.17821e-07	mOL	4.22893	mOL
1.35375e-05	mOL	1.35375e-05	mOL	1.35375e-05	mOL	1.35375e-05	mOL	1.35375e-05	mOL	4.82261	mOL
1.94523e-05	mOL	1.94523e-05	mOL	1.94523e-05	mOL	1.94523e-05	mOL	1.94523e-05	mOL	4.48984	mOL
-4.90938e-06	mOL	-4.90938e-06	mOL	-4.90938e-06	mOL	-4.90938e-06	mOL	-4.90938e-06	mOL	5.17297	mOL
2.82125	mOL	3.88439e-06	mOL	3.88439e-06	mOL	3.88439e-06	mOL	3.88439e-06	mOL	4.96411	mOL
-8.44893e-06	mOL	-8.44893e-06	mOL	-8.44893e-06	mOL	-8.44893e-06	mOL	-8.44893e-06	mOL	4.88608	mOL
7.3799e-06	mOL	7.3799e-06	mOL	7.3799e-06	mOL	7.3799e-06	mOL	7.3799e-06	mOL	5.22959	mOL
-1.07976e-05	mOL	-1.07976e-05	mOL	-1.07976e-05	mOL	-1.07976e-05	mOL	-1.07976e-05	mOL	4.4845	mOL
-1.02647e-05	mOL	-1.02647e-05	mOL	-1.02647e-05	mOL	-1.02647e-05	mOL	-1.02647e-05	mOL	5.68428	mOL
2.88793e-06	mOL	2.88793e-06	mOL	2.88793e-06	mOL	2.88793e-06	mOL	2.88793e-06	mOL	5.28963	mOL
2.471	mOL	9.08113e-07	mOL	9.08113e-07	mOL	9.08113e-07	mOL	9.08113e-07	mOL	5.22134	mOL
2.62623e-06	mOL	2.62623e-06	mOL	2.62623e-06	mOL	2.62623e-06	mOL	2.62623e-06	mOL	5.55555	mOL
6.93349e-07	mOL	6.93349e-07	mOL	6.93349e-07	mOL	6.93349e-07	mOL	6.93349e-07	mOL	4.74177	mOL
-5.28644e-06	mOL	-5.28644e-06	mOL	-5.28644e-06	mOL	-5.28644e-06	mOL	-5.28644e-06	mOL	5.32102	mOL
-1.30202e-06	lOPC	-1.30202e-06	lOPC	-1.30202e-06	lOPC	3.77606	lOPC	-1.30202e-06	lOPC	-1.30202e-06	lOPC
1.62016e-05	mOL	1.62016e-05	mOL	1.62016e-05	mOL	1.62016e-05	mOL	1.62016e-05	mOL	5.0623	mOL
-1.78951e-07	mOL	-1.78951e-07	mOL	-1.78951e-07	mOL	-1.78951e-07	mOL	-1.78951e-07	mOL	4.83066	mOL
-1.31849e-05	mOL	-1.31849e-05	mOL	-1.31849e-05	mOL	-1.31849e-05	mOL	-1.31849e-05	mOL	4.6464	mOL
2.36491	mOL	-8.4456e-06	mOL	-8.4456e-06	mOL	-8.4456e-06	mOL	-8.4456e-06	mOL	5.40624	mOL
-1.10181e-05	mOL	-1.10181e-05	mOL	-1.10181e-05	mOL	-1.10181e-05	mOL	-1.10181e-05	mOL	5.61818	mOL
2.38884	mOL	-9.0009e-06	mOL	-9.0009e-06	mOL	-9.0009e-06	mOL	-9.0009e-06	mOL	5.2934	mOL
-1.26108e-05	mOL	-1.26108e-05	mOL	-1.26108e-05	mOL	-1.26108e-05	mOL	-1.26108e-05	mOL	5.14517	mOL
-2.62585e-05	mOL	-2.62585e-05	mOL	-2.62585e-05	mOL	-2.62585e-05	mOL	-2.62585e-05	mOL	4.95471	mOL
6.69066e-06	mOL	6.69066e-06	mOL	6.69066e-06	mOL	6.69066e-06	mOL	6.69066e-06	mOL	5.62648	mOL
2.55541	mOL	6.60042e-06	mOL	6.60042e-06	mOL	6.60042e-06	mOL	6.60042e-06	mOL	4.88009	mOL
-2.506e-06	mOL	-2.506e-06	mOL	-2.506e-06	mOL	-2.506e-06	mOL	-2.506e-06	mOL	4.95219	mOL
-7.23797e-06	mOL	-7.23797e-06	mOL	-7.23797e-06	mOL	-7.23797e-06	mOL	-7.23797e-06	mOL	5.20848	mOL
-8.12182e-06	mOL	-8.12182e-06	mOL	-8.12182e-06	mOL	-8.12182e-06	mOL	-8.12182e-06	mOL	5.68511	mOL
3.04691	mOL	3.98734e-06	mOL	3.98734e-06	mOL	3.98734e-06	mOL	3.98734e-06	mOL	5.14416	mOL
2.26564e-06	mOL	2.26564e-06	mOL	2.26564e-06	mOL	2.26564e-06	mOL	2.26564e-06	mOL	5.54558	mOL
4.21644e-06	mOL	4.21644e-06	mOL	4.21644e-06	mOL	4.21644e-06	mOL	4.21644e-06	mOL	5.09744	mOL
4.83794e-08	mOL	4.83794e-08	mOL	4.83794e-08	mOL	4.83794e-08	mOL	4.83794e-08	mOL	5.60162	mOL
6.18984e-06	mOL	6.18984e-06	mOL	6.18984e-06	mOL	6.18984e-06	mOL	6.18984e-06	mOL	4.81583	mOL
4.31134e-06	mOL	4.31134e-06	mOL	4.31134e-06	mOL	4.31134e-06	mOL	4.31134e-06	mOL	5.07507	mOL
2.33154	mOL	5.58312e-06	mOL	5.58312e-06	mOL	5.58312e-06	mOL	5.58312e-06	mOL	5.17943	mOL
4.95961e-06	mOL	4.95961e-06	mOL	4.95961e-06	mOL	4.95961e-06	mOL	4.95961e-06	mOL	5.38509	mOL
1.66189e-05	mOL	1.66189e-05	mOL	1.66189e-05	mOL	1.66189e-05	mOL	1.66189e-05	mOL	5.63154	mOL
-1.05503e-05	mOL	-1.05503e-05	mOL	-1.05503e-05	mOL	-1.05503e-05	mOL	-1.05503e-05	mOL	4.55123	mOL
1.50832e-05	mOL	1.50832e-05	mOL	1.50832e-05	mOL	1.50832e-05	mOL	1.50832e-05	mOL	5.55709	mOL
1.83071	mOL	-3.34209e-06	mOL	-3.34209e-06	mOL	-3.34209e-06	mOL	-3.34209e-06	mOL	4.88249	mOL
-6.49807e-07	mOL	-6.49807e-07	mOL	-6.49807e-07	mOL	-6.49807e-07	mOL	-6.49807e-07	mOL	5.10429	mOL
8.10815e-07	mOL	8.10815e-07	mOL	8.10815e-07	mOL	8.10815e-07	mOL	8.10815e-07	mOL	5.59545	mOL
-4.48215e-06	mOL	-4.48215e-06	mOL	-4.48215e-06	mOL	-4.48215e-06	mOL	-4.48215e-06	mOL	5.13658	mOL
-2.55381e-05	mOL	-2.55381e-05	mOL	-2.55381e-05	mOL	-2.55381e-05	mOL	-2.55381e-05	mOL	5.29997	mOL
-3.12933e-06	mOL	-3.12933e-06	mOL	-3.12933e-06	mOL	-3.12933e-06	mOL	-3.12933e-06	mOL	5.57027	mOL
2.39156	mOL	4.13832e-07	mOL	4.13832e-07	mOL	4.13832e-07	mOL	4.13832e-07	mOL	5.24533	mOL
-1.73773e-05	mOL	-1.73773e-05	mOL	-1.73773e-05	mOL	-1.73773e-05	mOL	-1.73773e-05	mOL	5.20998	mOL
5.4994e-06	mOL	5.4994e-06	mOL	5.4994e-06	mOL	5.4994e-06	mOL	5.4994e-06	mOL	4.86566	mOL
-5.97274e-06	mOL	-5.97274e-06	mOL	-5.97274e-06	mOL	-5.97274e-06	mOL	-5.97274e-06	mOL	4.38657	mOL
1.44774e-05	mOL	1.44774e-05	mOL	1.44774e-05	mOL	1.44774e-05	mOL	1.44774e-05	mOL	5.02053	mOL
2.64868e-06	mOL	2.64868e-06	mOL	2.64868e-06	mOL	2.64868e-06	mOL	2.64868e-06	mOL	4.85902	mOL
-7.88783e-06	mOL	-7.88783e-06	mOL	-7.88783e-06	mOL	-7.88783e-06	mOL	-7.88783e-06	mOL	4.92564	mOL
1.67732e-06	mOL	1.67732e-06	mOL	1.67732e-06	mOL	1.67732e-06	mOL	1.67732e-06	mOL	1.67732e-06	mOL
2.57583e-06	mOL	2.57583e-06	mOL	2.57583e-06	mOL	2.57583e-06	mOL	2.57583e-06	mOL	5.60649	mOL
9.12047e-06	mOL	9.12047e-06	mOL	9.12047e-06	mOL	9.12047e-06	mOL	9.12047e-06	mOL	5.78086	mOL
-1.56872e-06	mOL	-1.56872e-06	mOL	-1.56872e-06	mOL	-1.56872e-06	mOL	-1.56872e-06	mOL	4.84339	mOL
2.64052	mOL	-2.03338e-05	mOL	-2.03338e-05	mOL	-2.03338e-05	mOL	-2.03338e-05	mOL	5.13737	mOL
-1.29967e-05	mOL	-1.29967e-05	mOL	-1.29967e-05	mOL	-1.29967e-05	mOL	-1.29967e-05	mOL	5.13447	mOL
2.30673	mOL	-8.57251e-06	mOL	-8.57251e-06	mOL	-8.57251e-06	mOL	-8.57251e-06	mOL	5.04152	mOL
4.26265e-06	mOL	4.26265e-06	mOL	4.26265e-06	mOL	4.26265e-06	mOL	4.26265e-06	mOL	4.27559	mOL
-2.84836e-06	mOL	-2.84836e-06	mOL	-2.84836e-06	mOL	-2.84836e-06	mOL	-2.84836e-06	mOL	-2.84836e-06	mOL
-6.14369e-06	mOL	-6.14369e-06	mOL	-6.14369e-06	mOL	-6.14369e-06	mOL	-6.14369e-06	mOL	4.64528	mOL
-8.44891e-06	mOL	-8.44891e-06	mOL	-8.44891e-06	mOL	-8.44891e-06	mOL	-8.44891e-06	mOL	5.39534	mOL
2.46212	mOL	1.53695e-06	mOL	1.53695e-06	mOL	1.53695e-06	mOL	1.53695e-06	mOL	4.9451	mOL
-8.51432e-06	mOL	-8.51432e-06	mOL	-8.51432e-06	mOL	-8.51432e-06	mOL	-8.51432e-06	mOL	4.78591	mOL
2.59577	mOL	-3.97921e-06	mOL	-3.97921e-06	mOL	-3.97921e-06	mOL	-3.97921e-06	mOL	4.47561	mOL
-9.39977e-06	mOL	-9.39977e-06	mOL	-9.39977e-06	mOL	-9.39977e-06	mOL	-9.39977e-06	mOL	4.9831	mOL
-1.38825e-05	mOL	-1.38825e-05	mOL	-1.38825e-05	mOL	-1.38825e-05	mOL	-1.38825e-05	mOL	-1.38825e-05	mOL
9.55185e-06	mOL	9.55185e-06	mOL	9.55185e-06	mOL	9.55185e-06	mOL	9.55185e-06	mOL	4.89593	mOL
-1.3175e-05	mOL	-1.3175e-05	mOL	-1.3175e-05	mOL	-1.3175e-05	mOL	-1.3175e-05	mOL	5.29273	mOL
7.30291e-07	mOL	7.30291e-07	mOL	7.30291e-07	mOL	7.30291e-07	mOL	7.30291e-07	mOL	4.46356	mOL
-5.68186e-06	mOL	-5.68186e-06	mOL	-5.68186e-06	mOL	-5.68186e-06	mOL	-5.68186e-06	mOL	4.54354	mOL
-1.05845e-05	mOL	-1.05845e-05	mOL	-1.05845e-05	mOL	-1.05845e-05	mOL	-1.05845e-05	mOL	4.72777	mOL
2.59314e-06	mOL	2.59314e-06	mOL	2.59314e-06	mOL	2.59314e-06	mOL	2.59314e-06	mOL	4.97952	mOL
3.73135e-06	lOPC	3.73135e-06	lOPC	2.22619	lOPC	2.86386	lOPC	3.73135e-06	lOPC	2.22619	lOPC
1.26467e-05	mOL	1.26467e-05	mOL	1.26467e-05	mOL	1.26467e-05	mOL	1.26467e-05	mOL	5.33509	mOL
3.25225e-06	mOL	3.25225e-06	mOL	3.25225e-06	mOL	3.25225e-06	mOL	3.25225e-06	mOL	5.29029	mOL
-1.38467e-06	mOL	-1.38467e-06	mOL	-1.38467e-06	mOL	-1.38467e-06	mOL	-1.38467e-06	mOL	5.47686	mOL
2.60247e-05	mOL	2.60247e-05	mOL	2.60247e-05	mOL	2.60247e-05	mOL	2.60247e-05	mOL	5.71339	mOL
-6.50284e-06	mOL	-6.50284e-06	mOL	-6.50284e-06	mOL	-6.50284e-06	mOL	-6.50284e-06	mOL	5.73746	mOL
-1.00318e-05	mOL	-1.00318e-05	mOL	-1.00318e-05	mOL	-1.00318e-05	mOL	-1.00318e-05	mOL	4.54507	mOL
-5.35114e-06	mOL	-5.35114e-06	mOL	-5.35114e-06	mOL	-5.35114e-06	mOL	-5.35114e-06	mOL	4.89592	mOL
-1.10415e-06	mOL	-1.10415e-06	mOL	-1.10415e-06	mOL	-1.10415e-06	mOL	-1.10415e-06	mOL	4.87492	mOL
6.0043e-06	mOL	6.0043e-06	mOL	6.0043e-06	mOL	6.0043e-06	mOL	6.0043e-06	mOL	5.08453	mOL
4.15845e-06	mOL	4.15845e-06	mOL	4.15845e-06	mOL	4.15845e-06	mOL	4.15845e-06	mOL	4.74428	mOL
-1.05751e-06	mOL	-1.05751e-06	mOL	-1.05751e-06	mOL	-1.05751e-06	mOL	-1.05751e-06	mOL	5.26976	mOL
2.15296	mOL	-8.56563e-06	mOL	-8.56563e-06	mOL	-8.56563e-06	mOL	-8.56563e-06	mOL	4.92715	mOL
1.12733e-05	mOL	1.12733e-05	mOL	1.12733e-05	mOL	1.12733e-05	mOL	1.12733e-05	mOL	4.88068	mOL
9.16282e-06	mOL	9.16282e-06	mOL	9.16282e-06	mOL	9.16282e-06	mOL	9.16282e-06	mOL	4.64913	mOL
-7.2438e-06	mOL	-7.2438e-06	mOL	-7.2438e-06	mOL	-7.2438e-06	mOL	-7.2438e-06	mOL	5.21985	mOL
6.86779e-06	mOL	6.86779e-06	mOL	6.86779e-06	mOL	6.86779e-06	mOL	6.86779e-06	mOL	4.96254	mOL
2.42188	mOL	4.50086e-06	mOL	4.50086e-06	mOL	4.50086e-06	mOL	4.50086e-06	mOL	4.64121	mOL
1.04522e-05	mOL	1.04522e-05	mOL	1.04522e-05	mOL	1.04522e-05	mOL	1.04522e-05	mOL	5.06229	mOL
1.49629e-06	mOL	1.49629e-06	mOL	1.49629e-06	mOL	1.49629e-06	mOL	1.49629e-06	mOL	5.20979	mOL
-1.14107e-05	mOL	-1.14107e-05	mOL	-1.14107e-05	mOL	-1.14107e-05	mOL	-1.14107e-05	mOL	5.41768	mOL
2.80215	mOL	8.02499e-06	mOL	8.02499e-06	mOL	8.02499e-06	mOL	8.02499e-06	mOL	4.94393	mOL
-7.28717e-06	mOL	-7.28717e-06	mOL	-7.28717e-06	mOL	-7.28717e-06	mOL	-7.28717e-06	mOL	5.01346	mOL
5.27209e-06	mOL	5.27209e-06	mOL	5.27209e-06	mOL	5.27209e-06	mOL	5.27209e-06	mOL	5.22063	mOL
1.67348e-05	mOL	1.67348e-05	mOL	1.67348e-05	mOL	1.67348e-05	mOL	1.67348e-05	mOL	5.27646	mOL
-1.41883e-05	mOL	-1.41883e-05	mOL	-1.41883e-05	mOL	-1.41883e-05	mOL	-1.41883e-05	mOL	5.01046	mOL
1.56191e-05	mOL	1.56191e-05	mOL	1.56191e-05	mOL	1.56191e-05	mOL	1.56191e-05	mOL	3.47657	mOL
1.35316e-05	mOL	1.35316e-05	mOL	1.35316e-05	mOL	1.35316e-05	mOL	1.35316e-05	mOL	5.36037	mOL
-5.28697e-06	mOL	-5.28697e-06	mOL	-5.28697e-06	mOL	-5.28697e-06	mOL	-5.28697e-06	mOL	5.06374	mOL
-2.51273e-06	mOL	-2.51273e-06	mOL	-2.51273e-06	mOL	-2.51273e-06	mOL	-2.51273e-06	mOL	5.51435	mOL
-6.85848e-06	mOL	-6.85848e-06	mOL	-6.85848e-06	mOL	-6.85848e-06	mOL	-6.85848e-06	mOL	5.21453	mOL
-5.70368e-06	mOL	-5.70368e-06	mOL	-5.70368e-06	mOL	-5.70368e-06	mOL	-5.70368e-06	mOL	5.35434	mOL
5.79631e-06	mOL	5.79631e-06	mOL	5.79631e-06	mOL	5.79631e-06	mOL	5.79631e-06	mOL	3.11582	mOL
-8.98959e-06	mOL	-8.98959e-06	mOL	-8.98959e-06	mOL	-8.98959e-06	mOL	-8.98959e-06	mOL	5.45553	mOL
-1.9033e-06	mOL	-1.9033e-06	mOL	-1.9033e-06	mOL	-1.9033e-06	mOL	-1.9033e-06	mOL	5.15247	mOL
2.29702	mOL	-1.43903e-06	mOL	-1.43903e-06	mOL	-1.43903e-06	mOL	-1.43903e-06	mOL	4.59905	mOL
-9.65727e-07	mOL	-9.65727e-07	mOL	-9.65727e-07	mOL	-9.65727e-07	mOL	-9.65727e-07	mOL	5.14291	mOL
2.54344	mOL	1.81447e-06	mOL	1.81447e-06	mOL	1.81447e-06	mOL	1.81447e-06	mOL	5.03307	mOL
1.59657e-05	mOL	1.59657e-05	mOL	1.59657e-05	mOL	1.59657e-05	mOL	1.59657e-05	mOL	4.78898	mOL
-4.51332e-06	mOL	-4.51332e-06	mOL	-4.51332e-06	mOL	-4.51332e-06	mOL	-4.51332e-06	mOL	5.53658	mOL
-7.9488e-06	mOL	-7.9488e-06	mOL	-7.9488e-06	mOL	-7.9488e-06	mOL	-7.9488e-06	mOL	5.04024	mOL
7.92284e-06	mOL	7.92284e-06	mOL	7.92284e-06	mOL	7.92284e-06	mOL	7.92284e-06	mOL	3.99427	mOL
3.80472e-06	mOL	3.80472e-06	mOL	3.80472e-06	mOL	3.80472e-06	mOL	3.80472e-06	mOL	5.70991	mOL
2.35788e-06	mOL	2.35788e-06	mOL	2.35788e-06	mOL	2.35788e-06	mOL	2.35788e-06	mOL	5.02877	mOL
2.27013	mOL	5.90988e-06	mOL	5.90988e-06	mOL	5.90988e-06	mOL	5.90988e-06	mOL	4.5694	mOL
-1.41193e-05	mOL	-1.41193e-05	mOL	-1.41193e-05	mOL	-1.41193e-05	mOL	-1.41193e-05	mOL	5.25402	mOL
1.0633e-05	mOL	1.0633e-05	mOL	1.0633e-05	mOL	1.0633e-05	mOL	1.0633e-05	mOL	4.77616	mOL
4.53918e-06	mOL	4.53918e-06	mOL	4.53918e-06	mOL	4.53918e-06	mOL	4.53918e-06	mOL	4.99179	mOL
2.73903	mOL	9.51313e-06	mOL	9.51313e-06	mOL	9.51313e-06	mOL	9.51313e-06	mOL	5.67139	mOL
2.68139	mOL	-5.98518e-06	mOL	-5.98518e-06	mOL	-5.98518e-06	mOL	-5.98518e-06	mOL	5.18105	mOL
-1.84194e-05	mOL	-1.84194e-05	mOL	-1.84194e-05	mOL	-1.84194e-05	mOL	-1.84194e-05	mOL	5.35618	mOL
-4.8459e-06	mOL	-4.8459e-06	mOL	-4.8459e-06	mOL	-4.8459e-06	mOL	-4.8459e-06	mOL	4.42494	mOL
-9.06847e-06	mOL	-9.06847e-06	mOL	-9.06847e-06	mOL	-9.06847e-06	mOL	-9.06847e-06	mOL	5.12371	mOL
2.22276e-05	mOL	2.22276e-05	mOL	2.22276e-05	mOL	2.22276e-05	mOL	2.22276e-05	mOL	5.62905	mOL
-4.13467e-06	mOL	-4.13467e-06	mOL	-4.13467e-06	mOL	-4.13467e-06	mOL	-4.13467e-06	mOL	5.52252	mOL
-2.15674e-06	mOL	-2.15674e-06	mOL	-2.15674e-06	mOL	-2.15674e-06	mOL	-2.15674e-06	mOL	5.10671	mOL
1.06298e-05	mOL	1.06298e-05	mOL	1.06298e-05	mOL	1.06298e-05	mOL	1.06298e-05	mOL	5.23672	mOL
2.44368	mOL	6.20347e-06	mOL	6.20347e-06	mOL	6.20347e-06	mOL	6.20347e-06	mOL	5.13135	mOL
6.73067e-06	mOL	6.73067e-06	mOL	6.73067e-06	mOL	6.73067e-06	mOL	6.73067e-06	mOL	5.38695	mOL
2.29224	mOL	2.63371e-05	mOL	2.63371e-05	mOL	2.63371e-05	mOL	2.63371e-05	mOL	4.83277	mOL
1.66114e-06	mOL	1.66114e-06	mOL	1.66114e-06	mOL	1.66114e-06	mOL	1.66114e-06	mOL	5.59641	mOL
2.54454	mOL	1.90518e-05	mOL	1.90518e-05	mOL	1.90518e-05	mOL	1.90518e-05	mOL	5.35787	mOL
2.53718e-06	mOL	2.53718e-06	mOL	2.53718e-06	mOL	2.53718e-06	mOL	2.53718e-06	mOL	5.62461	mOL
-1.45902e-05	mOL	-1.45902e-05	mOL	-1.45902e-05	mOL	-1.45902e-05	mOL	-1.45902e-05	mOL	5.18647	mOL
-2.22725e-05	lOPC	-2.22725e-05	lOPC	-2.22725e-05	lOPC	2.94879	lOPC	1.94984	lOPC	1.94984	lOPC
2.71895	mOL	6.49684e-06	mOL	6.49684e-06	mOL	6.49684e-06	mOL	6.49684e-06	mOL	4.27419	mOL
2.37281	mOL	-9.9925e-06	mOL	-9.9925e-06	mOL	-9.9925e-06	mOL	-9.9925e-06	mOL	4.68216	mOL
4.19724e-07	mOL	4.19724e-07	mOL	4.19724e-07	mOL	4.19724e-07	mOL	4.19724e-07	mOL	5.19311	mOL
1.77704e-05	mOL	1.77704e-05	mOL	1.77704e-05	mOL	1.77704e-05	mOL	1.77704e-05	mOL	5.122	mOL
3.47183e-06	mOL	3.47183e-06	mOL	3.47183e-06	mOL	3.47183e-06	mOL	3.47183e-06	mOL	5.34393	mOL
-2.87097e-06	mOL	-2.87097e-06	mOL	-2.87097e-06	mOL	-2.87097e-06	mOL	-2.87097e-06	mOL	-2.87097e-06	mOL
-1.92458e-05	mOL	-1.92458e-05	mOL	-1.92458e-05	mOL	-1.92458e-05	mOL	-1.92458e-05	mOL	-1.92458e-05	mOL
-8.00649e-06	mOL	-8.00649e-06	mOL	-8.00649e-06	mOL	-8.00649e-06	mOL	-8.00649e-06	mOL	5.13029	mOL
2.48904	mOL	-5.75618e-06	mOL	-5.75618e-06	mOL	-5.75618e-06	mOL	-5.75618e-06	mOL	4.71399	mOL
6.84206e-06	mOL	6.84206e-06	mOL	6.84206e-06	mOL	6.84206e-06	mOL	6.84206e-06	mOL	5.00054	mOL
4.83457e-06	mOL	4.83457e-06	mOL	4.83457e-06	mOL	4.83457e-06	mOL	4.83457e-06	mOL	5.00413	mOL
1.39634e-07	mOL	1.39634e-07	mOL	1.39634e-07	mOL	1.39634e-07	mOL	1.39634e-07	mOL	4.53972	mOL
1.80244e-06	mOL	1.80244e-06	mOL	1.80244e-06	mOL	1.80244e-06	mOL	1.80244e-06	mOL	5.23453	mOL
-2.88123e-06	mOL	-2.88123e-06	mOL	-2.88123e-06	mOL	-2.88123e-06	mOL	-2.88123e-06	mOL	5.37054	mOL
3.02272e-07	mOL	3.02272e-07	mOL	3.02272e-07	mOL	3.02272e-07	mOL	3.02272e-07	mOL	5.15102	mOL
2.71674e-06	mOL	2.71674e-06	mOL	2.71674e-06	mOL	2.71674e-06	mOL	2.71674e-06	mOL	4.97238	mOL
2.94796	mOL	4.49158e-06	mOL	4.49158e-06	mOL	4.49158e-06	mOL	4.49158e-06	mOL	4.69503	mOL
1.82763e-05	mOL	1.82763e-05	mOL	1.82763e-05	mOL	1.82763e-05	mOL	1.82763e-05	mOL	2.78631	mOL
-1.11202e-05	mOL	-1.11202e-05	mOL	-1.11202e-05	mOL	-1.11202e-05	mOL	-1.11202e-05	mOL	5.082	mOL
1.47481e-05	mOL	1.47481e-05	mOL	1.47481e-05	mOL	1.47481e-05	mOL	1.47481e-05	mOL	4.78202	mOL
6.71512e-06	mOL	6.71512e-06	mOL	6.71512e-06	mOL	6.71512e-06	mOL	6.71512e-06	mOL	4.88719	mOL
-1.54533e-05	mOL	-1.54533e-05	mOL	-1.54533e-05	mOL	-1.54533e-05	mOL	-1.54533e-05	mOL	5.5213	mOL
-2.77047e-06	mOL	-2.77047e-06	mOL	-2.77047e-06	mOL	-2.77047e-06	mOL	-2.77047e-06	mOL	4.84458	mOL
2.41164	mOL	-6.29343e-06	mOL	-6.29343e-06	mOL	-6.29343e-06	mOL	-6.29343e-06	mOL	5.49984	mOL
-9.33e-06	mOL	-9.33e-06	mOL	-9.33e-06	mOL	-9.33e-06	mOL	-9.33e-06	mOL	4.53184	mOL
-1.53789e-05	mOL	-1.53789e-05	mOL	-1.53789e-05	mOL	-1.53789e-05	mOL	-1.53789e-05	mOL	5.65531	mOL
-4.94102e-06	mOL	-4.94102e-06	mOL	-4.94102e-06	mOL	-4.94102e-06	mOL	-4.94102e-06	mOL	5.40776	mOL
3.08742	mOL	-4.3536e-06	mOL	-4.3536e-06	mOL	-4.3536e-06	mOL	-4.3536e-06	mOL	4.99344	mOL
-3.23545e-06	mOL	-3.23545e-06	mOL	-3.23545e-06	mOL	-3.23545e-06	mOL	-3.23545e-06	mOL	5.2836	mOL
-2.06111e-05	mOL	-2.06111e-05	mOL	-2.06111e-05	mOL	-2.06111e-05	mOL	-2.06111e-05	mOL	5.12789	mOL
4.41503e-06	mOL	4.41503e-06	mOL	4.41503e-06	mOL	4.41503e-06	mOL	4.41503e-06	mOL	5.56191	mOL
7.46351e-06	mOL	7.46351e-06	mOL	7.46351e-06	mOL	7.46351e-06	mOL	7.46351e-06	mOL	4.72687	mOL
7.89643e-06	mOL	7.89643e-06	mOL	7.89643e-06	mOL	7.89643e-06	mOL	7.89643e-06	mOL	4.92377	mOL
7.70741e-06	mOL	7.70741e-06	mOL	7.70741e-06	mOL	7.70741e-06	mOL	7.70741e-06	mOL	5.58487	mOL
2.00506e-06	lOPC	2.00506e-06	lOPC	2.70062	lOPC	2.70062	lOPC	2.00506e-06	lOPC	2.00506e-06	lOPC
1.46835e-05	mOL	1.46835e-05	mOL	1.46835e-05	mOL	1.46835e-05	mOL	1.46835e-05	mOL	1.46835e-05	mOL
-8.76455e-06	mOL	-8.76455e-06	mOL	-8.76455e-06	mOL	-8.76455e-06	mOL	-8.76455e-06	mOL	4.66695	mOL
-1.2266e-05	mOL	-1.2266e-05	mOL	-1.2266e-05	mOL	-1.2266e-05	mOL	-1.2266e-05	mOL	5.31238	mOL
3.37838e-06	mOL	3.37838e-06	mOL	3.37838e-06	mOL	3.37838e-06	mOL	3.37838e-06	mOL	5.54624	mOL
4.40824e-06	mOL	4.40824e-06	mOL	4.40824e-06	mOL	4.40824e-06	mOL	4.40824e-06	mOL	5.083	mOL
2.24031	mOL	-7.46516e-06	mOL	-7.46516e-06	mOL	-7.46516e-06	mOL	-7.46516e-06	mOL	5.07847	mOL
3.66061e-07	mOL	3.66061e-07	mOL	3.66061e-07	mOL	3.66061e-07	mOL	3.66061e-07	mOL	5.45971	mOL
3.2331e-06	mOL	3.2331e-06	mOL	3.2331e-06	mOL	3.2331e-06	mOL	3.2331e-06	mOL	5.23368	mOL
3.79676e-06	mOL	3.79676e-06	mOL	3.79676e-06	mOL	3.79676e-06	mOL	3.79676e-06	mOL	5.04479	mOL
8.76556e-06	mOL	8.76556e-06	mOL	8.76556e-06	mOL	8.76556e-06	mOL	8.76556e-06	mOL	4.43479	mOL
9.33388e-06	mOL	9.33388e-06	mOL	9.33388e-06	mOL	9.33388e-06	mOL	9.33388e-06	mOL	5.55068	mOL
-2.42881e-05	mOL	-2.42881e-05	mOL	-2.42881e-05	mOL	-2.42881e-05	mOL	-2.42881e-05	mOL	5.28792	mOL
1.72799e-05	mOL	1.72799e-05	mOL	1.72799e-05	mOL	1.72799e-05	mOL	1.72799e-05	mOL	5.03768	mOL
4.56003e-06	mOL	4.56003e-06	mOL	4.56003e-06	mOL	4.56003e-06	mOL	4.56003e-06	mOL	5.02174	mOL
-5.7036e-06	mOL	-5.7036e-06	mOL	-5.7036e-06	mOL	-5.7036e-06	mOL	-5.7036e-06	mOL	5.56029	mOL
-1.11462e-05	mOL	-1.11462e-05	mOL	-1.11462e-05	mOL	-1.11462e-05	mOL	-1.11462e-05	mOL	4.74929	mOL
9.05064e-06	mOL	9.05064e-06	mOL	9.05064e-06	mOL	9.05064e-06	mOL	9.05064e-06	mOL	4.5083	mOL
3.28096e-06	mOL	3.28096e-06	mOL	3.28096e-06	mOL	3.28096e-06	mOL	3.28096e-06	mOL	5.31596	mOL
1.07809e-05	mOL	1.07809e-05	mOL	1.07809e-05	mOL	1.07809e-05	mOL	1.07809e-05	mOL	5.65494	mOL
-6.03156e-07	mOL	-6.03156e-07	mOL	-6.03156e-07	mOL	-6.03156e-07	mOL	-6.03156e-07	mOL	4.98311	mOL
-2.43519e-06	mOL	-2.43519e-06	mOL	-2.43519e-06	mOL	-2.43519e-06	mOL	-2.43519e-06	mOL	5.14359	mOL
2.24142e-05	mOL	2.24142e-05	mOL	2.24142e-05	mOL	2.24142e-05	mOL	2.24142e-05	mOL	5.34785	mOL
-2.03599e-05	mOL	-2.03599e-05	mOL	-2.03599e-05	mOL	-2.03599e-05	mOL	-2.03599e-05	mOL	4.79904	mOL
3.90914e-06	mOL	3.90914e-06	mOL	3.90914e-06	mOL	3.90914e-06	mOL	3.90914e-06	mOL	5.1023	mOL
3.84813e-06	mOL	3.84813e-06	mOL	3.84813e-06	mOL	3.84813e-06	mOL	3.84813e-06	mOL	5.71713	mOL
4.38696e-06	mOL	4.38696e-06	mOL	4.38696e-06	mOL	4.38696e-06	mOL	4.38696e-06	mOL	4.58586	mOL
5.58141e-06	mOL	5.58141e-06	mOL	5.58141e-06	mOL	5.58141e-06	mOL	5.58141e-06	mOL	4.91164	mOL
-2.76406e-06	mOL	-2.76406e-06	mOL	-2.76406e-06	mOL	-2.76406e-06	mOL	-2.76406e-06	mOL	5.23187	mOL
1.16629e-05	mOL	1.16629e-05	mOL	1.16629e-05	mOL	1.16629e-05	mOL	1.16629e-05	mOL	5.72871	mOL
-2.45428e-05	mOL	-2.45428e-05	mOL	-2.45428e-05	mOL	-2.45428e-05	mOL	-2.45428e-05	mOL	4.73612	mOL
-8.05566e-06	mOL	-8.05566e-06	mOL	-8.05566e-06	mOL	-8.05566e-06	mOL	-8.05566e-06	mOL	4.0163	mOL
-1.19145e-06	mOL	-1.19145e-06	mOL	-1.19145e-06	mOL	-1.19145e-06	mOL	-1.19145e-06	mOL	4.70543	mOL
1.63216e-06	mOL	1.63216e-06	mOL	1.63216e-06	mOL	1.63216e-06	mOL	1.63216e-06	mOL	4.63176	mOL
3.05026	mOL	4.0648e-06	mOL	4.0648e-06	mOL	4.0648e-06	mOL	4.0648e-06	mOL	5.71311	mOL
6.3934e-06	mOL	6.3934e-06	mOL	6.3934e-06	mOL	6.3934e-06	mOL	6.3934e-06	mOL	4.62425	mOL
-1.50852e-05	mOL	-1.50852e-05	mOL	-1.50852e-05	mOL	-1.50852e-05	mOL	-1.50852e-05	mOL	5.11783	mOL
7.6706e-08	mOL	7.6706e-08	mOL	7.6706e-08	mOL	7.6706e-08	mOL	7.6706e-08	mOL	5.27325	mOL
5.24168e-06	mOL	5.24168e-06	mOL	5.24168e-06	mOL	5.24168e-06	mOL	5.24168e-06	mOL	5.17764	mOL
1.32634e-05	mOL	1.32634e-05	mOL	1.32634e-05	mOL	1.32634e-05	mOL	1.32634e-05	mOL	5.30449	mOL
-1.13568e-06	mOL	-1.13568e-06	mOL	-1.13568e-06	mOL	-1.13568e-06	mOL	-1.13568e-06	mOL	5.51513	mOL
1.59915e-05	mOL	1.59915e-05	mOL	1.59915e-05	mOL	1.59915e-05	mOL	1.59915e-05	mOL	5.25697	mOL
-2.81528e-06	lOPC	-2.81528e-06	lOPC	2.62259	lOPC	2.62259	lOPC	-2.81528e-06	lOPC	3.67158	lOPC
-4.98981e-07	mOL	-4.98981e-07	mOL	-4.98981e-07	mOL	-4.98981e-07	mOL	-4.98981e-07	mOL	4.66129	mOL
1.60214e-06	mOL	1.60214e-06	mOL	1.60214e-06	mOL	1.60214e-06	mOL	1.60214e-06	mOL	5.21849	mOL
-5.02381e-06	mOL	-5.02381e-06	mOL	-5.02381e-06	mOL	-5.02381e-06	mOL	-5.02381e-06	mOL	5.5748	mOL
7.15938e-06	mOL	7.15938e-06	mOL	7.15938e-06	mOL	7.15938e-06	mOL	7.15938e-06	mOL	4.76073	mOL
2.65148	mOL	-1.34579e-05	mOL	-1.34579e-05	mOL	-1.34579e-05	mOL	-1.34579e-05	mOL	4.9831	mOL
2.26546	mOL	-5.64357e-08	mOL	-5.64357e-08	mOL	-5.64357e-08	mOL	-5.64357e-08	mOL	5.20591	mOL
-5.40543e-06	mOL	-5.40543e-06	mOL	-5.40543e-06	mOL	-5.40543e-06	mOL	-5.40543e-06	mOL	5.16305	mOL
-5.47074e-06	mOL	-5.47074e-06	mOL	-5.47074e-06	mOL	-5.47074e-06	mOL	-5.47074e-06	mOL	4.56997	mOL
1.15145e-05	mOL	1.15145e-05	mOL	1.15145e-05	mOL	1.15145e-05	mOL	1.15145e-05	mOL	5.39718	mOL
1.05222e-05	mOL	1.05222e-05	mOL	1.05222e-05	mOL	1.05222e-05	mOL	1.05222e-05	mOL	4.79417	mOL
1.59803e-05	mOL	1.59803e-05	mOL	1.59803e-05	mOL	1.59803e-05	mOL	1.59803e-05	mOL	1.59803e-05	mOL
-2.63797e-06	mOL	-2.63797e-06	mOL	-2.63797e-06	mOL	-2.63797e-06	mOL	-2.63797e-06	mOL	5.21178	mOL
3.24008e-07	mOL	3.24008e-07	mOL	3.24008e-07	mOL	3.24008e-07	mOL	3.24008e-07	mOL	5.27971	mOL
-1.55158e-05	mOL	-1.55158e-05	mOL	-1.55158e-05	mOL	-1.55158e-05	mOL	-1.55158e-05	mOL	5.22132	mOL
-3.88179e-06	mOL	-3.88179e-06	mOL	-3.88179e-06	mOL	-3.88179e-06	mOL	-3.88179e-06	mOL	5.414	mOL
1.76415e-05	mOL	1.76415e-05	mOL	1.76415e-05	mOL	1.76415e-05	mOL	1.76415e-05	mOL	5.42108	mOL
-4.16528e-06	mOL	-4.16528e-06	mOL	-4.16528e-06	mOL	-4.16528e-06	mOL	-4.16528e-06	mOL	5.28251	mOL
-1.16634e-05	mOL	-1.16634e-05	mOL	-1.16634e-05	mOL	-1.16634e-05	mOL	-1.16634e-05	mOL	4.84419	mOL
4.18946e-07	mOL	4.18946e-07	mOL	4.18946e-07	mOL	4.18946e-07	mOL	4.18946e-07	mOL	5.55351	mOL
1.24649e-05	mOL	1.24649e-05	mOL	1.24649e-05	mOL	1.24649e-05	mOL	1.24649e-05	mOL	4.54407	mOL
2.2938	mOL	-1.57797e-05	mOL	-1.57797e-05	mOL	-1.57797e-05	mOL	-1.57797e-05	mOL	4.8345	mOL
-2.5382e-06	mOL	-2.5382e-06	mOL	-2.5382e-06	mOL	-2.5382e-06	mOL	-2.5382e-06	mOL	4.28764	mOL
4.67831e-06	mOL	4.67831e-06	mOL	4.67831e-06	mOL	4.67831e-06	mOL	4.67831e-06	mOL	5.41019	mOL
1.97753e-05	mOL	1.97753e-05	mOL	1.97753e-05	mOL	1.97753e-05	mOL	1.97753e-05	mOL	5.07013	mOL
-6.15606e-06	mOL	-6.15606e-06	mOL	-6.15606e-06	mOL	-6.15606e-06	mOL	-6.15606e-06	mOL	4.62221	mOL
1.51942e-05	mOL	1.51942e-05	mOL	1.51942e-05	mOL	1.51942e-05	mOL	1.51942e-05	mOL	4.96557	mOL
-4.32895e-06	mOL	-4.32895e-06	mOL	-4.32895e-06	mOL	-4.32895e-06	mOL	-4.32895e-06	mOL	4.78317	mOL
-1.03102e-05	mOL	-1.03102e-05	mOL	-1.03102e-05	mOL	-1.03102e-05	mOL	-1.03102e-05	mOL	5.18075	mOL
-1.13433e-05	mOL	-1.13433e-05	mOL	-1.13433e-05	mOL	-1.13433e-05	mOL	-1.13433e-05	mOL	5.00411	mOL
-2.21098e-06	mOL	-2.21098e-06	mOL	-2.21098e-06	mOL	-2.21098e-06	mOL	-2.21098e-06	mOL	5.44713	mOL
2.67006	mOL	-2.24147e-07	mOL	-2.24147e-07	mOL	-2.24147e-07	mOL	-2.24147e-07	mOL	5.08939	mOL
2.73362	mOL	-3.22902e-06	mOL	-3.22902e-06	mOL	-3.22902e-06	mOL	-3.22902e-06	mOL	5.66563	mOL
2.86855	mOL	1.05222e-05	mOL	1.05222e-05	mOL	1.05222e-05	mOL	1.05222e-05	mOL	4.89703	mOL
2.17548	mOL	1.89541e-06	mOL	1.89541e-06	mOL	1.89541e-06	mOL	1.89541e-06	mOL	4.83551	mOL
-1.05828e-06	mOL	-1.05828e-06	mOL	-1.05828e-06	mOL	-1.05828e-06	mOL	-1.05828e-06	mOL	4.66245	mOL
-6.02554e-06	mOL	-6.02554e-06	mOL	-6.02554e-06	mOL	-6.02554e-06	mOL	-6.02554e-06	mOL	5.3596	mOL
-1.29602e-05	mOL	-1.29602e-05	mOL	-1.29602e-05	mOL	-1.29602e-05	mOL	-1.29602e-05	mOL	4.66939	mOL
-1.95933e-05	mOL	-1.95933e-05	mOL	-1.95933e-05	mOL	-1.95933e-05	mOL	-1.95933e-05	mOL	4.83008	mOL
2.13412e-06	mOL	2.13412e-06	mOL	2.13412e-06	mOL	2.13412e-06	mOL	2.13412e-06	mOL	5.47331	mOL
2.47398	mOL	2.53359e-07	mOL	2.53359e-07	mOL	2.53359e-07	mOL	2.53359e-07	mOL	5.52545	mOL
1.36502e-05	lOPC	1.36502e-05	lOPC	1.36502e-05	lOPC	3.143	lOPC	1.36502e-05	lOPC	1.36502e-05	lOPC
2.91094e-06	mOL	2.91094e-06	mOL	2.91094e-06	mOL	2.91094e-06	mOL	2.91094e-06	mOL	5.34048	mOL
7.97218e-06	mOL	7.97218e-06	mOL	7.97218e-06	mOL	7.97218e-06	mOL	7.97218e-06	mOL	4.53591	mOL
4.09864e-07	mOL	4.09864e-07	mOL	4.09864e-07	mOL	4.09864e-07	mOL	4.09864e-07	mOL	4.46686	mOL
-8.18324e-06	mOL	-8.18324e-06	mOL	-8.18324e-06	mOL	-8.18324e-06	mOL	-8.18324e-06	mOL	4.97	mOL
2.89641e-06	mOL	2.89641e-06	mOL	2.89641e-06	mOL	2.89641e-06	mOL	2.89641e-06	mOL	4.95474	mOL
3.39787e-06	mOL	3.39787e-06	mOL	3.39787e-06	mOL	3.39787e-06	mOL	3.39787e-06	mOL	5.04522	mOL
-8.17393e-06	mOL	-8.17393e-06	mOL	-8.17393e-06	mOL	-8.17393e-06	mOL	-8.17393e-06	mOL	4.58478	mOL
-2.87493e-07	mOL	-2.87493e-07	mOL	-2.87493e-07	mOL	-2.87493e-07	mOL	-2.87493e-07	mOL	4.8687	mOL
2.00078e-05	mOL	2.00078e-05	mOL	2.00078e-05	mOL	2.00078e-05	mOL	2.00078e-05	mOL	4.50123	mOL
-1.12927e-05	mOL	-1.12927e-05	mOL	-1.12927e-05	mOL	-1.12927e-05	mOL	-1.12927e-05	mOL	5.27105	mOL
2.84842	mOL	1.47218e-05	mOL	1.47218e-05	mOL	1.47218e-05	mOL	1.47218e-05	mOL	5.3584	mOL
-2.27069e-06	mOL	-2.27069e-06	mOL	-2.27069e-06	mOL	-2.27069e-06	mOL	-2.27069e-06	mOL	5.64786	mOL
1.48231e-05	mOL	1.48231e-05	mOL	1.48231e-05	mOL	1.48231e-05	mOL	1.48231e-05	mOL	5.0807	mOL
-8.43053e-06	mOL	-8.43053e-06	mOL	-8.43053e-06	mOL	-8.43053e-06	mOL	-8.43053e-06	mOL	5.48734	mOL
-6.61953e-07	mOL	-6.61953e-07	mOL	-6.61953e-07	mOL	-6.61953e-07	mOL	-6.61953e-07	mOL	4.63963	mOL
3.11233e-06	mOL	3.11233e-06	mOL	3.11233e-06	mOL	3.11233e-06	mOL	3.11233e-06	mOL	5.43508	mOL
-1.1259e-06	mOL	-1.1259e-06	mOL	-1.1259e-06	mOL	-1.1259e-06	mOL	-1.1259e-06	mOL	4.89592	mOL
6.58739e-06	mOL	6.58739e-06	mOL	6.58739e-06	mOL	6.58739e-06	mOL	6.58739e-06	mOL	5.04414	mOL
-1.66862e-06	mOL	-1.66862e-06	mOL	-1.66862e-06	mOL	-1.66862e-06	mOL	-1.66862e-06	mOL	4.92038	mOL
1.20887e-05	mOL	1.20887e-05	mOL	1.20887e-05	mOL	1.20887e-05	mOL	1.20887e-05	mOL	5.0532	mOL
1.70419e-06	mOL	1.70419e-06	mOL	1.70419e-06	mOL	1.70419e-06	mOL	1.70419e-06	mOL	5.32157	mOL
6.9242e-06	mOL	6.9242e-06	mOL	6.9242e-06	mOL	6.9242e-06	mOL	6.9242e-06	mOL	4.90983	mOL
-1.18555e-05	mOL	-1.18555e-05	mOL	-1.18555e-05	mOL	-1.18555e-05	mOL	-1.18555e-05	mOL	3.34628	mOL
2.50437	mOL	-6.58389e-06	mOL	-6.58389e-06	mOL	-6.58389e-06	mOL	-6.58389e-06	mOL	4.99088	mOL
1.08951e-05	mOL	1.08951e-05	mOL	1.08951e-05	mOL	1.08951e-05	mOL	1.08951e-05	mOL	5.1433	mOL
5.08786e-06	mOL	5.08786e-06	mOL	5.08786e-06	mOL	5.08786e-06	mOL	5.08786e-06	mOL	4.87421	mOL
-1.35907e-06	pOL	-1.35907e-06	pOL	-1.35907e-06	pOL	-1.35907e-06	pOL	-1.35907e-06	pOL	4.72834	pOL
2.74718	mOL	-1.08783e-06	mOL	-1.08783e-06	mOL	-1.08783e-06	mOL	-1.08783e-06	mOL	4.88573	mOL
7.549e-06	mOL	7.549e-06	mOL	7.549e-06	mOL	7.549e-06	mOL	7.549e-06	mOL	5.12926	mOL
-2.23811e-06	mOL	-2.23811e-06	mOL	-2.23811e-06	mOL	-2.23811e-06	mOL	-2.23811e-06	mOL	5.31708	mOL
7.49552e-07	mOL	7.49552e-07	mOL	7.49552e-07	mOL	7.49552e-07	mOL	7.49552e-07	mOL	5.36771	mOL
-1.64595e-05	mOL	-1.64595e-05	mOL	-1.64595e-05	mOL	-1.64595e-05	mOL	-1.64595e-05	mOL	5.35433	mOL
1.77401e-05	mOL	1.77401e-05	mOL	1.77401e-05	mOL	1.77401e-05	mOL	1.77401e-05	mOL	4.09722	mOL
7.65968e-06	mOL	7.65968e-06	mOL	7.65968e-06	mOL	7.65968e-06	mOL	7.65968e-06	mOL	5.31418	mOL
8.32288e-06	mOL	8.32288e-06	mOL	8.32288e-06	mOL	8.32288e-06	mOL	8.32288e-06	mOL	4.76786	mOL
-1.90546e-05	mOL	-1.90546e-05	mOL	-1.90546e-05	mOL	-1.90546e-05	mOL	-1.90546e-05	mOL	3.29236	mOL
-2.08367e-07	mOL	-2.08367e-07	mOL	-2.08367e-07	mOL	-2.08367e-07	mOL	-2.08367e-07	mOL	4.78986	mOL
-4.08934e-06	mOL	-4.08934e-06	mOL	-4.08934e-06	mOL	-4.08934e-06	mOL	-4.08934e-06	mOL	4.75206	mOL
-1.37639e-05	mOL	-1.37639e-05	mOL	-1.37639e-05	mOL	-1.37639e-05	mOL	-1.37639e-05	mOL	5.468	mOL
7.2743e-06	mOL	7.2743e-06	mOL	7.2743e-06	mOL	7.2743e-06	mOL	7.2743e-06	mOL	4.74052	mOL
1.23413e-05	mOL	1.23413e-05	mOL	1.23413e-05	mOL	1.23413e-05	mOL	1.23413e-05	mOL	5.63412	mOL
-5.53224e-06	lOPC	-5.53224e-06	lOPC	3.79925	lOPC	-5.53224e-06	lOPC	-5.53224e-06	lOPC	-5.53224e-06	lOPC
-2.2919e-06	mOL	-2.2919e-06	mOL	-2.2919e-06	mOL	-2.2919e-06	mOL	-2.2919e-06	mOL	5.34393	mOL
1.71146e-05	mOL	1.71146e-05	mOL	1.71146e-05	mOL	1.71146e-05	mOL	1.71146e-05	mOL	5.11539	mOL
-1.64981e-05	mOL	-1.64981e-05	mOL	-1.64981e-05	mOL	-1.64981e-05	mOL	-1.64981e-05	mOL	5.51835	mOL
7.44221e-06	mOL	7.44221e-06	mOL	7.44221e-06	mOL	7.44221e-06	mOL	7.44221e-06	mOL	5.11992	mOL
-3.14021e-06	lOPC	-3.14021e-06	lOPC	-3.14021e-06	lOPC	-3.14021e-06	lOPC	-3.14021e-06	lOPC	2.17825	lOPC
2.47697	mOL	-1.15311e-06	mOL	-1.15311e-06	mOL	-1.15311e-06	mOL	-1.15311e-06	mOL	5.43811	mOL
2.84993	mOL	-6.10974e-06	mOL	-6.10974e-06	mOL	-6.10974e-06	mOL	-6.10974e-06	mOL	4.99436	mOL
1.0967e-05	mOL	1.0967e-05	mOL	1.0967e-05	mOL	1.0967e-05	mOL	1.0967e-05	mOL	4.34066	mOL
1.93197	mOL	-1.12717e-05	mOL	-1.12717e-05	mOL	-1.12717e-05	mOL	-1.12717e-05	mOL	5.21492	mOL
9.62609e-06	mOL	9.62609e-06	mOL	9.62609e-06	mOL	9.62609e-06	mOL	9.62609e-06	mOL	9.62609e-06	mOL
1.40646e-05	mOL	1.40646e-05	mOL	1.40646e-05	mOL	1.40646e-05	mOL	1.40646e-05	mOL	5.24094	mOL
-1.64165e-05	mOL	-1.64165e-05	mOL	-1.64165e-05	mOL	-1.64165e-05	mOL	-1.64165e-05	mOL	5.50816	mOL
-1.1269e-05	mOL	-1.1269e-05	mOL	-1.1269e-05	mOL	-1.1269e-05	mOL	-1.1269e-05	mOL	5.37433	mOL
2.66508	mOL	5.91545e-06	mOL	5.91545e-06	mOL	5.91545e-06	mOL	5.91545e-06	mOL	4.68169	mOL
-9.56309e-06	mOL	-9.56309e-06	mOL	-9.56309e-06	mOL	-9.56309e-06	mOL	-9.56309e-06	mOL	4.73614	mOL
-6.9153e-06	mOL	-6.9153e-06	mOL	-6.9153e-06	mOL	-6.9153e-06	mOL	-6.9153e-06	mOL	4.979	mOL
-4.45353e-06	mOL	-4.45353e-06	mOL	-4.45353e-06	mOL	-4.45353e-06	mOL	-4.45353e-06	mOL	5.1462	mOL
-3.44484e-06	mOL	-3.44484e-06	mOL	-3.44484e-06	mOL	-3.44484e-06	mOL	-3.44484e-06	mOL	4.87743	mOL
7.03698e-06	mOL	7.03698e-06	mOL	7.03698e-06	mOL	7.03698e-06	mOL	7.03698e-06	mOL	5.17845	mOL
-6.03006e-06	mOL	-6.03006e-06	mOL	-6.03006e-06	mOL	-6.03006e-06	mOL	-6.03006e-06	mOL	5.11447	mOL
8.93504e-07	mOL	8.93504e-07	mOL	8.93504e-07	mOL	8.93504e-07	mOL	8.93504e-07	mOL	5.18271	mOL
7.37495e-06	mOL	7.37495e-06	mOL	7.37495e-06	mOL	7.37495e-06	mOL	7.37495e-06	mOL	4.73802	mOL
-1.54038e-05	mOL	-1.54038e-05	mOL	-1.54038e-05	mOL	-1.54038e-05	mOL	-1.54038e-05	mOL	2.96435	mOL
-6.89632e-06	mOL	-6.89632e-06	mOL	-6.89632e-06	mOL	-6.89632e-06	mOL	-6.89632e-06	mOL	5.15173	mOL
8.59793e-06	mOL	8.59793e-06	mOL	8.59793e-06	mOL	8.59793e-06	mOL	8.59793e-06	mOL	5.57984	mOL
-3.7652e-06	mOL	-3.7652e-06	mOL	-3.7652e-06	mOL	-3.7652e-06	mOL	-3.7652e-06	mOL	5.37196	mOL
-2.53508e-05	mOL	-2.53508e-05	mOL	-2.53508e-05	mOL	-2.53508e-05	mOL	-2.53508e-05	mOL	4.54024	mOL
-8.57809e-06	mOL	-8.57809e-06	mOL	-8.57809e-06	mOL	-8.57809e-06	mOL	-8.57809e-06	mOL	5.28576	mOL
8.16026e-06	mOL	8.16026e-06	mOL	8.16026e-06	mOL	8.16026e-06	mOL	8.16026e-06	mOL	5.26909	mOL
2.53698	mOL	-4.26589e-06	mOL	-4.26589e-06	mOL	-4.26589e-06	mOL	-4.26589e-06	mOL	5.29282	mOL
-4.04637e-06	mOL	-4.04637e-06	mOL	-4.04637e-06	mOL	-4.04637e-06	mOL	-4.04637e-06	mOL	5.47011	mOL
-1.45769e-06	mOL	-1.45769e-06	mOL	-1.45769e-06	mOL	-1.45769e-06	mOL	-1.45769e-06	mOL	5.23202	mOL
7.19466e-06	mOL	7.19466e-06	mOL	7.19466e-06	mOL	7.19466e-06	mOL	7.19466e-06	mOL	5.20249	mOL
-4.91091e-06	mOL	-4.91091e-06	mOL	-4.91091e-06	mOL	-4.91091e-06	mOL	-4.91091e-06	mOL	5.60898	mOL
4.75958e-06	mOL	4.75958e-06	mOL	4.75958e-06	mOL	4.75958e-06	mOL	4.75958e-06	mOL	4.19693	mOL
5.73154e-06	mOL	5.73154e-06	mOL	5.73154e-06	mOL	5.73154e-06	mOL	5.73154e-06	mOL	5.46802	mOL
-1.01886e-05	mOL	-1.01886e-05	mOL	-1.01886e-05	mOL	-1.01886e-05	mOL	-1.01886e-05	mOL	5.09397	mOL
2.72159	mOL	-6.18722e-07	mOL	-6.18722e-07	mOL	-6.18722e-07	mOL	-6.18722e-07	mOL	5.43054	mOL
-5.38305e-06	mOL	-5.38305e-06	mOL	-5.38305e-06	mOL	-5.38305e-06	mOL	-5.38305e-06	mOL	3.52966	mOL
4.16955e-06	mOL	4.16955e-06	mOL	4.16955e-06	mOL	4.16955e-06	mOL	4.16955e-06	mOL	4.67928	mOL
2.84839	mOL	-1.50828e-05	mOL	-1.50828e-05	mOL	-1.50828e-05	mOL	-1.50828e-05	mOL	5.50084	mOL
1.53917e-05	mOL	1.53917e-05	mOL	1.53917e-05	mOL	1.53917e-05	mOL	1.53917e-05	mOL	1.53917e-05	mOL
1.34602e-05	mOL	1.34602e-05	mOL	1.34602e-05	mOL	1.34602e-05	mOL	1.34602e-05	mOL	4.74554	mOL
-8.42856e-06	mOL	-8.42856e-06	mOL	-8.42856e-06	mOL	-8.42856e-06	mOL	-8.42856e-06	mOL	5.71085	mOL
-6.69874e-06	mOL	-6.69874e-06	mOL	-6.69874e-06	mOL	-6.69874e-06	mOL	-6.69874e-06	mOL	5.263	mOL
-9.08487e-06	mOL	-9.08487e-06	mOL	-9.08487e-06	mOL	-9.08487e-06	mOL	-9.08487e-06	mOL	4.61511	mOL
-1.36541e-06	mOL	-1.36541e-06	mOL	-1.36541e-06	mOL	-1.36541e-06	mOL	-1.36541e-06	mOL	5.81531	mOL
-5.01038e-06	mOL	-5.01038e-06	mOL	-5.01038e-06	mOL	-5.01038e-06	mOL	-5.01038e-06	mOL	5.27251	mOL
1.12638e-06	mOL	1.12638e-06	mOL	1.12638e-06	mOL	1.12638e-06	mOL	1.12638e-06	mOL	4.97024	mOL
-1.87522e-05	pOL	-1.87522e-05	pOL	-1.87522e-05	pOL	3.30491	pOL	-1.87522e-05	pOL	3.30491	pOL
1.58547e-06	mOL	1.58547e-06	mOL	1.58547e-06	mOL	1.58547e-06	mOL	1.58547e-06	mOL	5.42303	mOL
1.55627e-07	mOL	1.55627e-07	mOL	1.55627e-07	mOL	1.55627e-07	mOL	1.55627e-07	mOL	4.56777	mOL
-1.6006e-05	mOL	-1.6006e-05	mOL	-1.6006e-05	mOL	-1.6006e-05	mOL	-1.6006e-05	mOL	4.99304	mOL
2.75973e-06	mOL	2.75973e-06	mOL	2.75973e-06	mOL	2.75973e-06	mOL	2.75973e-06	mOL	2.75973e-06	mOL
2.70973	mOL	5.49526e-07	mOL	5.49526e-07	mOL	5.49526e-07	mOL	5.49526e-07	mOL	4.84598	mOL
-2.30573e-06	mOL	-2.30573e-06	mOL	-2.30573e-06	mOL	-2.30573e-06	mOL	-2.30573e-06	mOL	3.50117	mOL
-1.32163e-07	mOL	-1.32163e-07	mOL	-1.32163e-07	mOL	-1.32163e-07	mOL	-1.32163e-07	mOL	5.37635	mOL
1.88836	mOL	3.84949e-06	mOL	3.84949e-06	mOL	3.84949e-06	mOL	3.84949e-06	mOL	4.95027	mOL
3.46724e-06	mOL	3.46724e-06	mOL	3.46724e-06	mOL	3.46724e-06	mOL	3.46724e-06	mOL	5.14465	mOL
-4.31613e-06	mOL	-4.31613e-06	mOL	-4.31613e-06	mOL	-4.31613e-06	mOL	-4.31613e-06	mOL	5.61732	mOL
1.15018e-05	mOL	1.15018e-05	mOL	1.15018e-05	mOL	1.15018e-05	mOL	1.15018e-05	mOL	5.05785	mOL
-3.65322e-07	mOL	-3.65322e-07	mOL	-3.65322e-07	mOL	-3.65322e-07	mOL	-3.65322e-07	mOL	5.85536	mOL
-1.35801e-06	mOL	-1.35801e-06	mOL	-1.35801e-06	mOL	-1.35801e-06	mOL	-1.35801e-06	mOL	5.03735	mOL
9.44618e-06	mOL	9.44618e-06	mOL	9.44618e-06	mOL	9.44618e-06	mOL	9.44618e-06	mOL	5.56095	mOL
9.92041e-06	lOPC	9.92041e-06	lOPC	9.92041e-06	lOPC	9.92041e-06	lOPC	9.92041e-06	lOPC	9.92041e-06	lOPC
2.72026	lOPC	-7.0067e-06	lOPC	-7.0067e-06	lOPC	2.72026	lOPC	-7.0067e-06	lOPC	-7.0067e-06	lOPC
2.46901	mOL	-9.91059e-06	mOL	-9.91059e-06	mOL	-9.91059e-06	mOL	-9.91059e-06	mOL	5.38088	mOL
-7.05618e-06	mOL	-7.05618e-06	mOL	-7.05618e-06	mOL	-7.05618e-06	mOL	-7.05618e-06	mOL	5.3525	mOL
-1.17578e-05	mOL	-1.17578e-05	mOL	-1.17578e-05	mOL	-1.17578e-05	mOL	-1.17578e-05	mOL	5.94846	mOL
-1.7812e-05	mOL	-1.7812e-05	mOL	-1.7812e-05	mOL	-1.7812e-05	mOL	-1.7812e-05	mOL	-1.7812e-05	mOL
3.10608e-06	mOL	3.10608e-06	mOL	3.10608e-06	mOL	3.10608e-06	mOL	3.10608e-06	mOL	5.31108	mOL
2.2748	mOL	-1.4511e-06	mOL	-1.4511e-06	mOL	-1.4511e-06	mOL	-1.4511e-06	mOL	4.81352	mOL
6.4255e-06	mOL	6.4255e-06	mOL	6.4255e-06	mOL	6.4255e-06	mOL	6.4255e-06	mOL	5.0025	mOL
-1.65936e-08	mOL	-1.65936e-08	mOL	-1.65936e-08	mOL	-1.65936e-08	mOL	-1.65936e-08	mOL	4.86379	mOL
4.09163e-06	mOL	4.09163e-06	mOL	4.09163e-06	mOL	4.09163e-06	mOL	4.09163e-06	mOL	4.77131	mOL
3.10965	mOL	-4.96058e-06	mOL	-4.96058e-06	mOL	-4.96058e-06	mOL	-4.96058e-06	mOL	5.63254	mOL
-9.60108e-06	mOL	-9.60108e-06	mOL	-9.60108e-06	mOL	-9.60108e-06	mOL	-9.60108e-06	mOL	4.86617	mOL
7.78132e-06	mOL	7.78132e-06	mOL	7.78132e-06	mOL	7.78132e-06	mOL	7.78132e-06	mOL	5.04597	mOL
7.61121e-06	mOL	7.61121e-06	mOL	7.61121e-06	mOL	7.61121e-06	mOL	7.61121e-06	mOL	5.30199	mOL
-1.73371e-05	mOL	-1.73371e-05	mOL	-1.73371e-05	mOL	-1.73371e-05	mOL	-1.73371e-05	mOL	5.45341	mOL
8.77295e-06	mOL	8.77295e-06	mOL	8.77295e-06	mOL	8.77295e-06	mOL	8.77295e-06	mOL	5.35646	mOL
-1.77337e-05	mOL	-1.77337e-05	mOL	-1.77337e-05	mOL	-1.77337e-05	mOL	-1.77337e-05	mOL	5.42301	mOL
-4.56873e-07	mOL	-4.56873e-07	mOL	-4.56873e-07	mOL	-4.56873e-07	mOL	-4.56873e-07	mOL	4.75573	mOL
2.77634	mOL	-3.94872e-06	mOL	-3.94872e-06	mOL	-3.94872e-06	mOL	-3.94872e-06	mOL	4.66741	mOL
-1.28056e-06	mOL	-1.28056e-06	mOL	-1.28056e-06	mOL	-1.28056e-06	mOL	-1.28056e-06	mOL	4.93087	mOL
1.09624e-05	mOL	1.09624e-05	mOL	1.09624e-05	mOL	1.09624e-05	mOL	1.09624e-05	mOL	4.89093	mOL
-1.25522e-05	mOL	-1.25522e-05	mOL	-1.25522e-05	mOL	-1.25522e-05	mOL	-1.25522e-05	mOL	4.80374	mOL
-2.65484e-06	mOL	-2.65484e-06	mOL	-2.65484e-06	mOL	-2.65484e-06	mOL	-2.65484e-06	mOL	5.55067	mOL
2.5533e-05	lOPC	2.5533e-05	lOPC	2.33492	lOPC	3.51602	lOPC	2.70758	lOPC	1.73419	lOPC
-1.47831e-05	mOL	-1.47831e-05	mOL	-1.47831e-05	mOL	-1.47831e-05	mOL	-1.47831e-05	mOL	5.43791	mOL
-6.26588e-06	mOL	-6.26588e-06	mOL	-6.26588e-06	mOL	-6.26588e-06	mOL	-6.26588e-06	mOL	4.79651	mOL
-4.1052e-07	pOL	-4.1052e-07	pOL	-4.1052e-07	pOL	2.60153	pOL	-4.1052e-07	pOL	4.14981	pOL
2.65888	mOL	1.99953e-06	mOL	1.99953e-06	mOL	1.99953e-06	mOL	1.99953e-06	mOL	5.42391	mOL
-5.33306e-06	mOL	-5.33306e-06	mOL	-5.33306e-06	mOL	-5.33306e-06	mOL	-5.33306e-06	mOL	4.78004	mOL
-2.66032e-06	mOL	-2.66032e-06	mOL	-2.66032e-06	mOL	-2.66032e-06	mOL	-2.66032e-06	mOL	5.18173	mOL
1.08415e-05	mOL	1.08415e-05	mOL	1.08415e-05	mOL	1.08415e-05	mOL	1.08415e-05	mOL	5.18581	mOL
-1.80745e-06	mOL	-1.80745e-06	mOL	-1.80745e-06	mOL	-1.80745e-06	mOL	-1.80745e-06	mOL	5.42903	mOL
2.51555e-06	lOPC	2.51555e-06	lOPC	2.51555e-06	lOPC	2.80287	lOPC	2.51555e-06	lOPC	2.51555e-06	lOPC
3.69542e-06	mOL	3.69542e-06	mOL	3.69542e-06	mOL	3.69542e-06	mOL	3.69542e-06	mOL	5.21091	mOL
4.07034e-06	mOL	4.07034e-06	mOL	4.07034e-06	mOL	4.07034e-06	mOL	4.07034e-06	mOL	4.64784	mOL
4.92505e-06	mOL	4.92505e-06	mOL	4.92505e-06	mOL	4.92505e-06	mOL	4.92505e-06	mOL	4.15104	mOL
5.46326e-07	mOL	5.46326e-07	mOL	5.46326e-07	mOL	5.46326e-07	mOL	5.46326e-07	mOL	4.49711	mOL
-7.08674e-06	mOL	-7.08674e-06	mOL	-7.08674e-06	mOL	-7.08674e-06	mOL	-7.08674e-06	mOL	4.81027	mOL
-5.82708e-07	mOL	-5.82708e-07	mOL	-5.82708e-07	mOL	-5.82708e-07	mOL	-5.82708e-07	mOL	2.96262	mOL
-9.63422e-06	mOL	-9.63422e-06	mOL	-9.63422e-06	mOL	-9.63422e-06	mOL	-9.63422e-06	mOL	4.95473	mOL
9.33933e-07	mOL	9.33933e-07	mOL	9.33933e-07	mOL	9.33933e-07	mOL	9.33933e-07	mOL	5.02894	mOL
2.612	mOL	-3.47901e-06	mOL	-3.47901e-06	mOL	-3.47901e-06	mOL	-3.47901e-06	mOL	5.1068	mOL
2.5158	mOL	-1.18334e-06	mOL	-1.18334e-06	mOL	-1.18334e-06	mOL	-1.18334e-06	mOL	5.48025	mOL
2.32151	mOL	-1.09909e-05	mOL	-1.09909e-05	mOL	-1.09909e-05	mOL	-1.09909e-05	mOL	4.31118	mOL
-2.83076e-06	mOL	-2.83076e-06	mOL	-2.83076e-06	mOL	-2.83076e-06	mOL	-2.83076e-06	mOL	4.72834	mOL
2.76581	mOL	-1.08973e-05	mOL	-1.08973e-05	mOL	-1.08973e-05	mOL	-1.08973e-05	mOL	5.14898	mOL
2.01742	mOL	-4.05666e-06	mOL	-4.05666e-06	mOL	-4.05666e-06	mOL	-4.05666e-06	mOL	5.46247	mOL
2.2811	mOL	5.26907e-06	mOL	5.26907e-06	mOL	5.26907e-06	mOL	5.26907e-06	mOL	5.26952	mOL
2.4042e-06	mOL	2.4042e-06	mOL	2.4042e-06	mOL	2.4042e-06	mOL	2.4042e-06	mOL	4.76328	mOL
8.98362e-06	mOL	8.98362e-06	mOL	8.98362e-06	mOL	8.98362e-06	mOL	8.98362e-06	mOL	5.22587	mOL
4.87968e-06	mOL	4.87968e-06	mOL	4.87968e-06	mOL	4.87968e-06	mOL	4.87968e-06	mOL	5.02084	mOL
1.11991e-06	mOL	1.11991e-06	mOL	1.11991e-06	mOL	1.11991e-06	mOL	1.11991e-06	mOL	5.2391	mOL
9.98313e-06	mOL	9.98313e-06	mOL	9.98313e-06	mOL	9.98313e-06	mOL	9.98313e-06	mOL	5.23854	mOL
1.19172e-05	mOL	1.19172e-05	mOL	1.19172e-05	mOL	1.19172e-05	mOL	1.19172e-05	mOL	5.65141	mOL
2.57983	mOL	-1.39939e-05	mOL	-1.39939e-05	mOL	-1.39939e-05	mOL	-1.39939e-05	mOL	4.70732	mOL
2.74582	mOL	8.92148e-06	mOL	8.92148e-06	mOL	8.92148e-06	mOL	8.92148e-06	mOL	4.98889	mOL
2.59349	mOL	7.77959e-06	mOL	7.77959e-06	mOL	7.77959e-06	mOL	7.77959e-06	mOL	5.1606	mOL
9.41915e-06	mOL	9.41915e-06	mOL	9.41915e-06	mOL	9.41915e-06	mOL	9.41915e-06	mOL	5.4068	mOL
-9.08803e-06	mOL	-9.08803e-06	mOL	-9.08803e-06	mOL	-9.08803e-06	mOL	-9.08803e-06	mOL	4.74426	mOL
2.40893e-05	mOL	2.40893e-05	mOL	2.40893e-05	mOL	2.40893e-05	mOL	2.40893e-05	mOL	4.5157	mOL
2.80795	mOL	-2.59425e-05	mOL	-2.59425e-05	mOL	-2.59425e-05	mOL	-2.59425e-05	mOL	4.83316	mOL
6.86304e-08	mOL	6.86304e-08	mOL	6.86304e-08	mOL	6.86304e-08	mOL	6.86304e-08	mOL	6.86304e-08	mOL
1.18107e-06	mOL	1.18107e-06	mOL	1.18107e-06	mOL	1.18107e-06	mOL	1.18107e-06	mOL	5.62549	mOL
-1.49697e-06	mOL	-1.49697e-06	mOL	-1.49697e-06	mOL	-1.49697e-06	mOL	-1.49697e-06	mOL	5.29176	mOL
7.47873e-06	mOL	7.47873e-06	mOL	7.47873e-06	mOL	7.47873e-06	mOL	7.47873e-06	mOL	4.62508	mOL
1.24035e-06	mOL	1.24035e-06	mOL	1.24035e-06	mOL	1.24035e-06	mOL	1.24035e-06	mOL	5.20061	mOL
-7.78055e-06	mOL	-7.78055e-06	mOL	-7.78055e-06	mOL	3.33577	mOL	-7.78055e-06	mOL	-7.78055e-06	mOL
1.41003e-05	mOL	1.41003e-05	mOL	1.41003e-05	mOL	1.41003e-05	mOL	1.41003e-05	mOL	4.89562	mOL
-2.93912e-06	mOL	-2.93912e-06	mOL	-2.93912e-06	mOL	-2.93912e-06	mOL	-2.93912e-06	mOL	5.1977	mOL
6.10679e-06	mOL	6.10679e-06	mOL	6.10679e-06	mOL	6.10679e-06	mOL	6.10679e-06	mOL	4.96883	mOL
-6.6651e-06	mOL	-6.6651e-06	mOL	-6.6651e-06	mOL	-6.6651e-06	mOL	-6.6651e-06	mOL	5.31503	mOL
-1.05988e-05	mOL	-1.05988e-05	mOL	-1.05988e-05	mOL	-1.05988e-05	mOL	-1.05988e-05	mOL	5.24822	mOL
-6.05839e-06	mOL	-6.05839e-06	mOL	-6.05839e-06	mOL	-6.05839e-06	mOL	-6.05839e-06	mOL	4.64911	mOL
-1.05684e-05	mOL	-1.05684e-05	mOL	-1.05684e-05	mOL	-1.05684e-05	mOL	-1.05684e-05	mOL	5.06302	mOL
5.33106e-06	mOL	5.33106e-06	mOL	5.33106e-06	mOL	5.33106e-06	mOL	5.33106e-06	mOL	4.79869	mOL
-1.55209e-05	mOL	-1.55209e-05	mOL	-1.55209e-05	mOL	-1.55209e-05	mOL	-1.55209e-05	mOL	4.96315	mOL
-9.78489e-06	mOL	-9.78489e-06	mOL	-9.78489e-06	mOL	-9.78489e-06	mOL	-9.78489e-06	mOL	4.9831	mOL
2.72184e-07	mOL	2.72184e-07	mOL	2.72184e-07	mOL	2.72184e-07	mOL	2.72184e-07	mOL	5.2739	mOL
2.76371	mOL	-1.71557e-05	mOL	-1.71557e-05	mOL	-1.71557e-05	mOL	-1.71557e-05	mOL	5.10257	mOL
2.59233	mOL	-5.04888e-06	mOL	-5.04888e-06	mOL	-5.04888e-06	mOL	-5.04888e-06	mOL	4.47194	mOL
-3.04923e-06	mOL	-3.04923e-06	mOL	-3.04923e-06	mOL	-3.04923e-06	mOL	-3.04923e-06	mOL	5.5047	mOL
1.34608e-05	mOL	1.34608e-05	mOL	1.34608e-05	mOL	1.34608e-05	mOL	1.34608e-05	mOL	4.74884	mOL
-2.57537e-06	mOL	-2.57537e-06	mOL	-2.57537e-06	mOL	-2.57537e-06	mOL	-2.57537e-06	mOL	5.23528	mOL
-5.23287e-06	mOL	-5.23287e-06	mOL	-5.23287e-06	mOL	-5.23287e-06	mOL	-5.23287e-06	mOL	5.55983	mOL
-6.63218e-06	mOL	-6.63218e-06	mOL	-6.63218e-06	mOL	-6.63218e-06	mOL	-6.63218e-06	mOL	5.19057	mOL
4.47221e-06	mOL	4.47221e-06	mOL	4.47221e-06	mOL	4.47221e-06	mOL	4.47221e-06	mOL	5.47687	mOL
2.66135	mOL	-3.19451e-06	mOL	-3.19451e-06	mOL	-3.19451e-06	mOL	-3.19451e-06	mOL	5.42655	mOL
-5.43779e-06	mOL	-5.43779e-06	mOL	-5.43779e-06	mOL	-5.43779e-06	mOL	-5.43779e-06	mOL	5.25438	mOL
-2.79673e-06	mOL	-2.79673e-06	mOL	-2.79673e-06	mOL	-2.79673e-06	mOL	-2.79673e-06	mOL	5.33876	mOL
1.06523e-05	mOL	1.06523e-05	mOL	1.06523e-05	mOL	1.06523e-05	mOL	1.06523e-05	mOL	4.77783	mOL
1.56783e-05	mOL	1.56783e-05	mOL	1.56783e-05	mOL	1.56783e-05	mOL	1.56783e-05	mOL	5.1466	mOL
3.62069	mOL	-6.43112e-06	mOL	-6.43112e-06	mOL	-6.43112e-06	mOL	-6.43112e-06	mOL	5.20849	mOL
2.28346	mOL	2.05217e-07	mOL	2.05217e-07	mOL	2.05217e-07	mOL	2.05217e-07	mOL	4.38571	mOL
-3.24184e-06	mOL	-3.24184e-06	mOL	-3.24184e-06	mOL	-3.24184e-06	mOL	-3.24184e-06	mOL	4.67377	mOL
1.8574e-05	mOL	1.8574e-05	mOL	1.8574e-05	mOL	1.8574e-05	mOL	1.8574e-05	mOL	5.53247	mOL
5.90764e-06	mOL	5.90764e-06	mOL	5.90764e-06	mOL	5.90764e-06	mOL	5.90764e-06	mOL	5.03939	mOL
-1.78063e-05	mOL	-1.78063e-05	mOL	-1.78063e-05	mOL	-1.78063e-05	mOL	-1.78063e-05	mOL	5.67957	mOL
-4.34109e-06	mOL	-4.34109e-06	mOL	-4.34109e-06	mOL	-4.34109e-06	mOL	-4.34109e-06	mOL	5.38358	mOL
-2.29275e-05	mOL	-2.29275e-05	mOL	-2.29275e-05	mOL	-2.29275e-05	mOL	-2.29275e-05	mOL	-2.29275e-05	mOL
-9.29652e-07	mOL	-9.29652e-07	mOL	-9.29652e-07	mOL	-9.29652e-07	mOL	-9.29652e-07	mOL	5.11168	mOL
2.53058	mOL	7.03964e-06	mOL	7.03964e-06	mOL	7.03964e-06	mOL	7.03964e-06	mOL	5.49625	mOL
-8.9449e-06	mOL	-8.9449e-06	mOL	-8.9449e-06	mOL	-8.9449e-06	mOL	-8.9449e-06	mOL	4.39444	mOL
-1.28251e-05	mOL	-1.28251e-05	mOL	-1.28251e-05	mOL	-1.28251e-05	mOL	-1.28251e-05	mOL	-1.28251e-05	mOL
1.25578e-05	mOL	1.25578e-05	mOL	1.25578e-05	mOL	1.25578e-05	mOL	1.25578e-05	mOL	5.35262	mOL
-9.6463e-06	mOL	-9.6463e-06	mOL	-9.6463e-06	mOL	-9.6463e-06	mOL	-9.6463e-06	mOL	3.52006	mOL
9.07784e-06	mOL	9.07784e-06	mOL	9.07784e-06	mOL	9.07784e-06	mOL	9.07784e-06	mOL	5.33877	mOL
2.14074e-06	mOL	2.14074e-06	mOL	2.14074e-06	mOL	2.14074e-06	mOL	2.14074e-06	mOL	4.80777	mOL
8.81023e-06	mOL	8.81023e-06	mOL	8.81023e-06	mOL	8.81023e-06	mOL	8.81023e-06	mOL	5.08597	mOL
1.00254e-05	mOL	1.00254e-05	mOL	1.00254e-05	mOL	1.00254e-05	mOL	1.00254e-05	mOL	5.39499	mOL
1.13991e-05	mOL	1.13991e-05	mOL	1.13991e-05	mOL	1.13991e-05	mOL	1.13991e-05	mOL	3.9529	mOL
1.23604e-05	mOL	1.23604e-05	mOL	1.23604e-05	mOL	1.23604e-05	mOL	1.23604e-05	mOL	4.94393	mOL
2.95402e-06	mOL	2.95402e-06	mOL	2.95402e-06	mOL	2.95402e-06	mOL	2.95402e-06	mOL	5.58626	mOL
1.71761e-06	mOL	1.71761e-06	mOL	1.71761e-06	mOL	1.71761e-06	mOL	1.71761e-06	mOL	4.90033	mOL
-9.55389e-06	mOL	-9.55389e-06	mOL	-9.55389e-06	mOL	-9.55389e-06	mOL	-9.55389e-06	mOL	5.4145	mOL
-1.21041e-05	mOL	-1.21041e-05	mOL	-1.21041e-05	mOL	-1.21041e-05	mOL	-1.21041e-05	mOL	5.34283	mOL
-6.01383e-06	mOL	-6.01383e-06	mOL	-6.01383e-06	mOL	-6.01383e-06	mOL	-6.01383e-06	mOL	5.15567	mOL
-1.35816e-06	mOL	-1.35816e-06	mOL	-1.35816e-06	mOL	-1.35816e-06	mOL	-1.35816e-06	mOL	4.83939	mOL
-9.87273e-06	mOL	-9.87273e-06	mOL	-9.87273e-06	mOL	-9.87273e-06	mOL	-9.87273e-06	mOL	5.07204	mOL
8.31925e-06	mOL	8.31925e-06	mOL	8.31925e-06	mOL	8.31925e-06	mOL	8.31925e-06	mOL	5.02318	mOL
-7.9506e-06	mOL	-7.9506e-06	mOL	-7.9506e-06	mOL	-7.9506e-06	mOL	-7.9506e-06	mOL	4.34364	mOL
3.40465e-06	mOL	3.40465e-06	mOL	3.40465e-06	mOL	3.40465e-06	mOL	3.40465e-06	mOL	5.06303	mOL
8.7043e-06	mOL	8.7043e-06	mOL	8.7043e-06	mOL	8.7043e-06	mOL	8.7043e-06	mOL	4.73565	mOL
-1.18216e-05	mOL	-1.18216e-05	mOL	-1.18216e-05	mOL	-1.18216e-05	mOL	-1.18216e-05	mOL	4.79975	mOL
1.02289e-05	mOL	1.02289e-05	mOL	1.02289e-05	mOL	1.02289e-05	mOL	1.02289e-05	mOL	5.01446	mOL
-2.10843e-05	mOL	-2.10843e-05	mOL	-2.10843e-05	mOL	-2.10843e-05	mOL	-2.10843e-05	mOL	5.0123	mOL
2.29763e-06	mOL	2.29763e-06	mOL	2.29763e-06	mOL	2.29763e-06	mOL	2.29763e-06	mOL	5.30331	mOL
1.51171e-05	mOL	1.51171e-05	mOL	1.51171e-05	mOL	1.51171e-05	mOL	1.51171e-05	mOL	4.81483	mOL
5.55438e-06	mOL	5.55438e-06	mOL	5.55438e-06	mOL	5.55438e-06	mOL	5.55438e-06	mOL	4.50298	mOL
9.14879e-06	mOL	9.14879e-06	mOL	9.14879e-06	mOL	9.14879e-06	mOL	9.14879e-06	mOL	5.22752	mOL
-5.53397e-06	mOL	-5.53397e-06	mOL	-5.53397e-06	mOL	-5.53397e-06	mOL	-5.53397e-06	mOL	5.08538	mOL
2.98376e-06	mOL	2.98376e-06	mOL	2.98376e-06	mOL	2.98376e-06	mOL	2.98376e-06	mOL	4.97101	mOL
2.20366	mOL	1.10638e-05	mOL	1.10638e-05	mOL	1.10638e-05	mOL	1.10638e-05	mOL	5.70095	mOL
-1.32915e-05	mOL	-1.32915e-05	mOL	-1.32915e-05	mOL	-1.32915e-05	mOL	-1.32915e-05	mOL	5.36402	mOL
1.00169e-05	mOL	1.00169e-05	mOL	1.00169e-05	mOL	1.00169e-05	mOL	1.00169e-05	mOL	5.01686	mOL
-1.4093e-05	mOL	-1.4093e-05	mOL	-1.4093e-05	mOL	-1.4093e-05	mOL	-1.4093e-05	mOL	5.10147	mOL
-4.98781e-06	mOL	-4.98781e-06	mOL	-4.98781e-06	mOL	-4.98781e-06	mOL	-4.98781e-06	mOL	5.24951	mOL
2.62276e-05	mOL	2.62276e-05	mOL	2.62276e-05	mOL	2.62276e-05	mOL	2.62276e-05	mOL	4.93021	mOL
5.10666e-06	mOL	5.10666e-06	mOL	5.10666e-06	mOL	5.10666e-06	mOL	5.10666e-06	mOL	5.42453	mOL
-9.08432e-07	mOL	-9.08432e-07	mOL	-9.08432e-07	mOL	-9.08432e-07	mOL	-9.08432e-07	mOL	4.75766	mOL
9.78766e-06	mOL	9.78766e-06	mOL	9.78766e-06	mOL	9.78766e-06	mOL	9.78766e-06	mOL	5.11191	mOL
-2.43809e-06	mOL	-2.43809e-06	mOL	-2.43809e-06	mOL	-2.43809e-06	mOL	-2.43809e-06	mOL	4.82498	mOL
2.3307	mOL	6.21809e-06	mOL	6.21809e-06	mOL	6.21809e-06	mOL	6.21809e-06	mOL	4.03796	mOL
-3.44595e-06	mOL	-3.44595e-06	mOL	-3.44595e-06	mOL	-3.44595e-06	mOL	-3.44595e-06	mOL	4.97979	mOL
-2.35522e-05	mOL	-2.35522e-05	mOL	-2.35522e-05	mOL	-2.35522e-05	mOL	-2.35522e-05	mOL	4.75307	mOL
4.72388e-06	mOL	4.72388e-06	mOL	4.72388e-06	mOL	4.72388e-06	mOL	4.72388e-06	mOL	5.28661	mOL
-5.1148e-06	mOL	-5.1148e-06	mOL	-5.1148e-06	mOL	-5.1148e-06	mOL	-5.1148e-06	mOL	5.21818	mOL
-5.73602e-06	mOL	-5.73602e-06	mOL	-5.73602e-06	mOL	-5.73602e-06	mOL	-5.73602e-06	mOL	5.33429	mOL
3.7972e-08	mOL	3.7972e-08	mOL	3.7972e-08	mOL	3.7972e-08	mOL	3.7972e-08	mOL	5.04754	mOL
1.34255e-05	mOL	1.34255e-05	mOL	1.34255e-05	mOL	1.34255e-05	mOL	1.34255e-05	mOL	5.42236	mOL
1.84091	mOL	2.95462e-06	mOL	2.95462e-06	mOL	2.95462e-06	mOL	2.95462e-06	mOL	5.00705	mOL
3.57073	mOL	8.41787e-06	mOL	8.41787e-06	mOL	8.41787e-06	mOL	8.41787e-06	mOL	4.80319	mOL
6.29064e-06	mOL	6.29064e-06	mOL	6.29064e-06	mOL	6.29064e-06	mOL	6.29064e-06	mOL	5.33876	mOL
1.01598e-06	mOL	1.01598e-06	mOL	1.01598e-06	mOL	1.01598e-06	mOL	1.01598e-06	mOL	4.4293	mOL
6.71121e-06	mOL	6.71121e-06	mOL	6.71121e-06	mOL	6.71121e-06	mOL	6.71121e-06	mOL	5.4888	mOL
-1.38316e-06	mOL	-1.38316e-06	mOL	-1.38316e-06	mOL	-1.38316e-06	mOL	-1.38316e-06	mOL	4.61884	mOL
-1.24931e-05	mOL	-1.24931e-05	mOL	-1.24931e-05	mOL	-1.24931e-05	mOL	-1.24931e-05	mOL	5.31128	mOL
3.47635e-06	mOL	3.47635e-06	mOL	3.47635e-06	mOL	3.47635e-06	mOL	3.47635e-06	mOL	4.90364	mOL
-2.27781e-05	mOL	-2.27781e-05	mOL	-2.27781e-05	mOL	-2.27781e-05	mOL	-2.27781e-05	mOL	5.14035	mOL
-9.86209e-06	mOL	-9.86209e-06	mOL	-9.86209e-06	mOL	-9.86209e-06	mOL	-9.86209e-06	mOL	5.48025	mOL
-5.95413e-07	mOL	-5.95413e-07	mOL	-5.95413e-07	mOL	-5.95413e-07	mOL	-5.95413e-07	mOL	4.36182	mOL
-1.60759e-06	mOL	-1.60759e-06	mOL	-1.60759e-06	mOL	-1.60759e-06	mOL	-1.60759e-06	mOL	5.36724	mOL
-4.20362e-06	mOL	-4.20362e-06	mOL	-4.20362e-06	mOL	-4.20362e-06	mOL	-4.20362e-06	mOL	5.44131	mOL
9.88591e-06	mOL	9.88591e-06	mOL	9.88591e-06	mOL	9.88591e-06	mOL	9.88591e-06	mOL	4.36796	mOL
-1.06961e-05	mOL	-1.06961e-05	mOL	-1.06961e-05	mOL	-1.06961e-05	mOL	-1.06961e-05	mOL	4.85295	mOL
-2.61364e-05	mOL	-2.61364e-05	mOL	-2.61364e-05	mOL	3.08341	mOL	-2.61364e-05	mOL	-2.61364e-05	mOL
7.80452e-06	mOL	7.80452e-06	mOL	7.80452e-06	mOL	7.80452e-06	mOL	7.80452e-06	mOL	4.28261	mOL
4.51051e-07	mOL	4.51051e-07	mOL	4.51051e-07	mOL	4.51051e-07	mOL	4.51051e-07	mOL	5.07612	mOL
-1.08489e-06	mOL	-1.08489e-06	mOL	-1.08489e-06	mOL	-1.08489e-06	mOL	-1.08489e-06	mOL	5.7594	mOL
-3.91224e-06	mOL	-3.91224e-06	mOL	-3.91224e-06	mOL	2.53805	mOL	-3.91224e-06	mOL	5.45575	mOL
-1.687e-05	mOL	-1.687e-05	mOL	-1.687e-05	mOL	-1.687e-05	mOL	-1.687e-05	mOL	4.71125	mOL
-9.52704e-06	mOL	-9.52704e-06	mOL	-9.52704e-06	mOL	-9.52704e-06	mOL	-9.52704e-06	mOL	5.17296	mOL
5.07414e-06	mOL	5.07414e-06	mOL	5.07414e-06	mOL	5.07414e-06	mOL	5.07414e-06	mOL	5.18804	mOL
1.88161e-07	mOL	1.88161e-07	mOL	1.88161e-07	mOL	1.88161e-07	mOL	1.88161e-07	mOL	4.42985	mOL
-1.41891e-05	mOL	-1.41891e-05	mOL	-1.41891e-05	mOL	-1.41891e-05	mOL	-1.41891e-05	mOL	5.64656	mOL
2.9471	mOL	5.98172e-06	mOL	5.98172e-06	mOL	5.98172e-06	mOL	5.98172e-06	mOL	5.72965	mOL
7.8638e-06	mOL	7.8638e-06	mOL	7.8638e-06	mOL	7.8638e-06	mOL	7.8638e-06	mOL	4.91702	mOL
-1.34633e-06	mOL	-1.34633e-06	mOL	-1.34633e-06	mOL	-1.34633e-06	mOL	-1.34633e-06	mOL	4.98221	mOL
-1.63865e-07	mOL	-1.63865e-07	mOL	-1.63865e-07	mOL	-1.63865e-07	mOL	-1.63865e-07	mOL	-1.63865e-07	mOL
1.40914e-05	mOL	1.40914e-05	mOL	1.40914e-05	mOL	1.40914e-05	mOL	1.40914e-05	mOL	3.44667	mOL
3.94839e-06	mOL	3.94839e-06	mOL	3.94839e-06	mOL	3.94839e-06	mOL	3.94839e-06	mOL	5.51737	mOL
1.21988e-05	mOL	1.21988e-05	mOL	1.21988e-05	mOL	1.21988e-05	mOL	1.21988e-05	mOL	4.95602	mOL
-4.50772e-07	mOL	-4.50772e-07	mOL	-4.50772e-07	mOL	-4.50772e-07	mOL	-4.50772e-07	mOL	4.22893	mOL
1.47949e-05	mOL	1.47949e-05	mOL	1.47949e-05	mOL	1.47949e-05	mOL	1.47949e-05	mOL	4.19833	mOL
-7.56838e-07	mOL	-7.56838e-07	mOL	-7.56838e-07	mOL	-7.56838e-07	mOL	-7.56838e-07	mOL	5.39237	mOL
9.17748e-06	mOL	9.17748e-06	mOL	9.17748e-06	mOL	9.17748e-06	mOL	9.17748e-06	mOL	4.15413	mOL
-3.44779e-06	mOL	-3.44779e-06	mOL	-3.44779e-06	mOL	-3.44779e-06	mOL	-3.44779e-06	mOL	5.57474	mOL
-1.077e-05	mOL	-1.077e-05	mOL	-1.077e-05	mOL	-1.077e-05	mOL	-1.077e-05	mOL	4.77033	mOL
1.0016e-05	mOL	1.0016e-05	mOL	1.0016e-05	mOL	1.0016e-05	mOL	1.0016e-05	mOL	4.76649	mOL
2.296e-05	mOL	2.296e-05	mOL	2.296e-05	mOL	2.296e-05	mOL	2.296e-05	mOL	4.80321	mOL
-3.25878e-06	mOL	-3.25878e-06	mOL	-3.25878e-06	mOL	-3.25878e-06	mOL	-3.25878e-06	mOL	5.43054	mOL
1.46886e-05	mOL	1.46886e-05	mOL	1.46886e-05	mOL	1.46886e-05	mOL	1.46886e-05	mOL	5.0369	mOL
2.77188	pOL	-2.36909e-06	pOL	-2.36909e-06	pOL	1.79113	pOL	3.43326	pOL	4.1503	pOL
1.80438	mOL	9.23493e-06	mOL	9.23493e-06	mOL	9.23493e-06	mOL	9.23493e-06	mOL	5.1567	mOL
1.87141	mOL	-9.89192e-06	mOL	-9.89192e-06	mOL	-9.89192e-06	mOL	-9.89192e-06	mOL	5.04297	mOL
2.20725	mOL	2.75646e-06	mOL	2.75646e-06	mOL	2.75646e-06	mOL	2.75646e-06	mOL	5.23156	mOL
1.5721	mOL	-7.63661e-06	mOL	-7.63661e-06	mOL	-7.63661e-06	mOL	-7.63661e-06	mOL	5.86404	mOL
-1.35211e-05	mOL	-1.35211e-05	mOL	-1.35211e-05	mOL	-1.35211e-05	mOL	-1.35211e-05	mOL	5.4433	mOL
2.34252	mOL	6.55024e-06	mOL	6.55024e-06	mOL	6.55024e-06	mOL	6.55024e-06	mOL	5.46462	mOL
1.60965e-05	mOL	1.60965e-05	mOL	1.60965e-05	mOL	1.60965e-05	mOL	1.60965e-05	mOL	5.37977	mOL
1.584	mOL	-7.88507e-06	mOL	-7.88507e-06	mOL	-7.88507e-06	mOL	-7.88507e-06	mOL	4.79668	mOL
2.24709	mOL	-8.83876e-06	mOL	-8.83876e-06	mOL	-8.83876e-06	mOL	-8.83876e-06	mOL	5.23177	mOL
2.62674	mOL	-1.07251e-05	mOL	-1.07251e-05	mOL	-1.07251e-05	mOL	-1.07251e-05	mOL	5.00078	mOL
-4.58141e-06	mOL	-4.58141e-06	mOL	-4.58141e-06	mOL	-4.58141e-06	mOL	-4.58141e-06	mOL	5.67637	mOL
1.89218	mOL	6.65647e-06	mOL	6.65647e-06	mOL	6.65647e-06	mOL	6.65647e-06	mOL	5.39689	mOL
2.83699	mOL	7.12228e-06	mOL	7.12228e-06	mOL	7.12228e-06	mOL	7.12228e-06	mOL	5.61347	mOL
1.74267	mOL	4.42954e-06	mOL	4.42954e-06	mOL	4.42954e-06	mOL	4.42954e-06	mOL	5.26896	mOL
1.68918	pOL	7.59587e-06	pOL	7.59587e-06	pOL	2.28545	pOL	3.13876	pOL	4.33147	pOL
2.46309	mOL	-4.68878e-06	mOL	-4.68878e-06	mOL	-4.68878e-06	mOL	-4.68878e-06	mOL	5.29687	mOL
1.89505	mOL	-1.7271e-06	mOL	-1.7271e-06	mOL	-1.7271e-06	mOL	-1.7271e-06	mOL	5.29256	mOL
6.8205e-06	mOL	6.8205e-06	mOL	6.8205e-06	mOL	6.8205e-06	mOL	6.8205e-06	mOL	5.40732	mOL
2.49361	mOL	-2.81577e-06	mOL	-2.81577e-06	mOL	-2.81577e-06	mOL	-2.81577e-06	mOL	5.08773	mOL
2.30267	mOL	-9.61623e-06	mOL	-9.61623e-06	mOL	-9.61623e-06	mOL	-9.61623e-06	mOL	4.77077	mOL
3.03787	mOL	-1.37765e-05	mOL	-1.37765e-05	mOL	-1.37765e-05	mOL	-1.37765e-05	mOL	5.70014	mOL
2.69759e-05	mOL	2.69759e-05	mOL	2.69759e-05	mOL	2.69759e-05	mOL	2.69759e-05	mOL	5.54421	mOL
1.88882	mOL	-1.69972e-05	mOL	-1.69972e-05	mOL	1.88882	mOL	-1.69972e-05	mOL	4.98976	mOL
1.65443	mOL	2.93167e-07	mOL	2.93167e-07	mOL	2.93167e-07	mOL	2.93167e-07	mOL	5.2974	mOL
1.93049	lOPC	1.93049	lOPC	1.93049	lOPC	4.18695	lOPC	1.93049	lOPC	2.54833	lOPC
2.26857	lOPC	8.37511e-06	lOPC	3.29572	lOPC	4.31291	lOPC	3.12078	lOPC	1.67388	lOPC
-1.85346e-06	lOPC	2.41674	lOPC	3.06426	lOPC	3.45404	lOPC	3.06426	lOPC	2.79202	lOPC
2.61161	lOPC	5.33329e-06	lOPC	3.66004	lOPC	3.94127	lOPC	3.09263	lOPC	1.65001	lOPC
1.78496e-05	lOPC	1.78496e-05	lOPC	1.62173	lOPC	3.62584	lOPC	2.57911	lOPC	2.21087	lOPC
1.89628e-06	mOL	1.89628e-06	mOL	1.89628e-06	mOL	1.89628e-06	mOL	1.89628e-06	mOL	5.24231	mOL
-5.69088e-06	mOL	-5.69088e-06	mOL	-5.69088e-06	mOL	-5.69088e-06	mOL	-5.69088e-06	mOL	5.04008	mOL
1.45189e-05	lOPC	1.45189e-05	lOPC	2.822	lOPC	4.03135	lOPC	3.70195	lOPC	2.18664	lOPC
2.46805	lOPC	1.86899e-05	lOPC	1.85625	lOPC	4.26543	lOPC	3.33215	lOPC	1.86899e-05	lOPC
-9.84555e-06	lOPC	-9.84555e-06	lOPC	3.2714	lOPC	4.42343	lOPC	2.61551	lOPC	2.61551	lOPC
2.2752	mOL	7.18757e-06	mOL	7.18757e-06	mOL	7.18757e-06	mOL	7.18757e-06	mOL	5.03548	mOL
1.29347e-06	mOL	1.29347e-06	mOL	1.29347e-06	mOL	1.29347e-06	mOL	1.29347e-06	mOL	5.33317	mOL
7.01641e-06	mOL	7.01641e-06	mOL	7.01641e-06	mOL	7.01641e-06	mOL	7.01641e-06	mOL	5.64171	mOL
2.12327	mOL	5.26698e-06	mOL	5.26698e-06	mOL	5.26698e-06	mOL	5.26698e-06	mOL	5.52619	mOL
-2.05131e-07	pOL	-2.05131e-07	pOL	-2.05131e-07	pOL	2.05033	pOL	3.05924	pOL	2.67697	pOL
1.81377	mOL	4.38251e-06	mOL	4.38251e-06	mOL	4.38251e-06	mOL	4.38251e-06	mOL	5.07604	mOL
-1.21053e-05	mOL	-1.21053e-05	mOL	-1.21053e-05	mOL	-1.21053e-05	mOL	-1.21053e-05	mOL	5.50572	mOL
1.32161	lOPC	1.32161	lOPC	2.69107	lOPC	3.34972	lOPC	2.69107	lOPC	1.87164	lOPC
1.50685	lOPC	1.50685	lOPC	1.50685	lOPC	3.84294	lOPC	2.4456	lOPC	7.20749e-06	lOPC
8.60355e-07	mOL	8.60355e-07	mOL	8.60355e-07	mOL	8.60355e-07	mOL	8.60355e-07	mOL	5.18501	mOL
1.63921	lOPC	-1.31617e-06	lOPC	2.86815	lOPC	3.74976	lOPC	3.07987	lOPC	2.23025	lOPC
2.15127	pOL	-1.67605e-05	pOL	-1.67605e-05	pOL	2.78449	pOL	2.78449	pOL	4.23934	pOL
-5.69498e-06	mOL	-5.69498e-06	mOL	-5.69498e-06	mOL	-5.69498e-06	mOL	-5.69498e-06	mOL	5.34867	mOL
2.16688	mOL	1.92205e-06	mOL	1.92205e-06	mOL	1.92205e-06	mOL	1.92205e-06	mOL	5.28897	mOL
2.57423	mOL	-4.86323e-06	mOL	-4.86323e-06	mOL	-4.86323e-06	mOL	-4.86323e-06	mOL	5.58974	mOL
3.09143	mOL	8.1284e-07	mOL	8.1284e-07	mOL	8.1284e-07	mOL	8.1284e-07	mOL	5.27468	mOL
2.09966	mOL	3.84897e-06	mOL	3.84897e-06	mOL	3.84897e-06	mOL	3.84897e-06	mOL	5.49944	mOL
-1.37502e-06	mOL	-1.37502e-06	mOL	-1.37502e-06	mOL	-1.37502e-06	mOL	-1.37502e-06	mOL	5.2463	mOL
1.57393	mOL	4.27593e-06	mOL	4.27593e-06	mOL	4.27593e-06	mOL	4.27593e-06	mOL	5.33552	mOL
2.30267	mOL	-2.43064e-06	mOL	-2.43064e-06	mOL	1.38637	mOL	-2.43064e-06	mOL	5.18188	mOL
2.3522	pOL	-3.18353e-06	pOL	-3.18353e-06	pOL	-3.18353e-06	pOL	2.82422	pOL	4.16498	pOL
2.25279	mOL	-2.54106e-06	mOL	-2.54106e-06	mOL	-2.54106e-06	mOL	-2.54106e-06	mOL	4.92164	mOL
1.69171	lOPC	6.38887e-06	lOPC	1.69171	lOPC	3.81303	lOPC	1.69171	lOPC	1.69171	lOPC
1.58003	lOPC	8.21065e-06	lOPC	2.16449	lOPC	3.9341	lOPC	2.16449	lOPC	1.58003	lOPC
2.03575	mOL	2.33548e-05	mOL	2.33548e-05	mOL	2.33548e-05	mOL	2.33548e-05	mOL	5.15967	mOL
1.20343	lOPC	-9.83308e-06	lOPC	2.97819	lOPC	3.28267	lOPC	2.33467	lOPC	1.73396	lOPC
-7.07457e-06	mOL	-7.07457e-06	mOL	-7.07457e-06	mOL	-7.07457e-06	mOL	-7.07457e-06	mOL	5.30995	mOL
2.44224	mOL	6.44149e-06	mOL	6.44149e-06	mOL	6.44149e-06	mOL	1.83248	mOL	5.03195	mOL
2.17781	mOL	1.63767e-05	mOL	1.63767e-05	mOL	1.63767e-05	mOL	1.63767e-05	mOL	4.46701	mOL
2.73318	mOL	1.22665e-05	mOL	1.22665e-05	mOL	1.22665e-05	mOL	1.22665e-05	mOL	5.5226	mOL
-4.67706e-06	lOPC	-4.67706e-06	lOPC	2.84585	lOPC	3.33316	lOPC	2.46901	lOPC	1.85714	lOPC
-6.78231e-06	mOL	-6.78231e-06	mOL	-6.78231e-06	mOL	-6.78231e-06	mOL	-6.78231e-06	mOL	4.37172	mOL
1.6964e-05	lOPC	1.6964e-05	lOPC	3.76278	lOPC	4.00892	lOPC	2.94597	lOPC	2.56644	lOPC
2.15635	mOL	1.54285e-05	mOL	1.54285e-05	mOL	1.54285e-05	mOL	1.54285e-05	mOL	5.25744	mOL
1.68954	mOL	2.14528e-06	mOL	2.14528e-06	mOL	2.14528e-06	mOL	2.14528e-06	mOL	4.6729	mOL
1.70069e-05	mOL	1.70069e-05	mOL	1.70069e-05	mOL	1.70069e-05	mOL	1.70069e-05	mOL	5.28596	mOL
2.73228	lOPC	2.73228	lOPC	3.39235	lOPC	4.06854	lOPC	3.39235	lOPC	2.10217	lOPC
-8.179e-06	mOL	-8.179e-06	mOL	-8.179e-06	mOL	-8.179e-06	mOL	-8.179e-06	mOL	5.09041	mOL
-5.06102e-07	mOL	-5.06102e-07	mOL	-5.06102e-07	mOL	-5.06102e-07	mOL	-5.06102e-07	mOL	5.46106	mOL
7.99211e-07	mOL	7.99211e-07	mOL	7.99211e-07	mOL	7.99211e-07	mOL	7.99211e-07	mOL	5.21242	mOL
-1.55957e-05	mOL	-1.55957e-05	mOL	-1.55957e-05	mOL	-1.55957e-05	mOL	-1.55957e-05	mOL	4.94134	mOL
-1.71498e-06	mOL	-1.71498e-06	mOL	-1.71498e-06	mOL	-1.71498e-06	mOL	-1.71498e-06	mOL	5.33731	mOL
2.34123	mOL	-4.18607e-06	mOL	-4.18607e-06	mOL	-4.18607e-06	mOL	-4.18607e-06	mOL	5.79846	mOL
4.91287e-06	mOL	4.91287e-06	mOL	4.91287e-06	mOL	4.91287e-06	mOL	4.91287e-06	mOL	5.39916	mOL
2.37901	mOL	-5.31228e-06	mOL	-5.31228e-06	mOL	-5.31228e-06	mOL	-5.31228e-06	mOL	5.121	mOL
4.8222e-06	mOL	4.8222e-06	mOL	4.8222e-06	mOL	4.8222e-06	mOL	4.8222e-06	mOL	5.15759	mOL
5.36291e-06	mOL	5.36291e-06	mOL	5.36291e-06	mOL	5.36291e-06	mOL	5.36291e-06	mOL	5.36673	mOL
1.10994	mOL	-2.79324e-06	mOL	-2.79324e-06	mOL	1.10994	mOL	-2.79324e-06	mOL	5.18163	mOL
2.19415	mOL	-4.35073e-07	mOL	-4.35073e-07	mOL	-4.35073e-07	mOL	-4.35073e-07	mOL	5.33889	mOL
2.38152e-05	mOL	2.38152e-05	mOL	2.38152e-05	mOL	2.38152e-05	mOL	2.38152e-05	mOL	5.17242	mOL
1.68453	mOL	1.54803e-05	mOL	1.54803e-05	mOL	1.54803e-05	mOL	1.54803e-05	mOL	5.33429	mOL
1.55476e-05	lOPC	1.55476e-05	lOPC	3.42055	lOPC	3.57002	lOPC	1.7802	lOPC	1.7802	lOPC
5.81112e-07	mOL	5.81112e-07	mOL	5.81112e-07	mOL	5.81112e-07	mOL	5.81112e-07	mOL	5.34478	mOL
-8.39779e-06	mOL	-8.39779e-06	mOL	-8.39779e-06	mOL	-8.39779e-06	mOL	-8.39779e-06	mOL	5.31292	mOL
2.38572	mOL	5.71123e-06	mOL	5.71123e-06	mOL	5.71123e-06	mOL	5.71123e-06	mOL	5.15716	mOL
6.60478e-07	mOL	6.60478e-07	mOL	6.60478e-07	mOL	6.60478e-07	mOL	6.60478e-07	mOL	5.12581	mOL
3.58466e-05	mOL	3.58466e-05	mOL	3.58466e-05	mOL	1.84139	mOL	3.58466e-05	mOL	5.41084	mOL
-1.9319e-05	mOL	-1.9319e-05	mOL	-1.9319e-05	mOL	-1.9319e-05	mOL	-1.9319e-05	mOL	6.34342	mOL
-2.02833e-06	mOL	-2.02833e-06	mOL	-2.02833e-06	mOL	-2.02833e-06	mOL	-2.02833e-06	mOL	5.40959	mOL
1.67177	lOPC	2.26625	lOPC	1.67177	lOPC	2.63654	lOPC	3.44205	lOPC	2.26625	lOPC
-2.09852e-05	mOL	-2.09852e-05	mOL	-2.09852e-05	mOL	-2.09852e-05	mOL	-2.09852e-05	mOL	5.21528	mOL
1.70593	mOL	-2.59649e-06	mOL	2.30389	mOL	-2.59649e-06	mOL	-2.59649e-06	mOL	5.27187	mOL
3.34068e-06	pOL	3.34068e-06	pOL	3.34068e-06	pOL	1.60976	pOL	2.19758	pOL	4.04345	pOL
2.08966	mOL	-2.19638e-06	mOL	-2.19638e-06	mOL	-2.19638e-06	mOL	-2.19638e-06	mOL	5.39611	mOL
-9.31772e-06	mOL	-9.31772e-06	mOL	-9.31772e-06	mOL	-9.31772e-06	mOL	-9.31772e-06	mOL	4.89153	mOL
-1.2224e-06	lOPC	-1.2224e-06	lOPC	3.72981	lOPC	3.5997	lOPC	2.41303	lOPC	1.80564	lOPC
1.33853e-05	mOL	1.33853e-05	mOL	1.33853e-05	mOL	1.33853e-05	mOL	1.33853e-05	mOL	4.98931	mOL
1.63055	mOL	-1.34833e-05	mOL	-1.34833e-05	mOL	-1.34833e-05	mOL	-1.34833e-05	mOL	5.00288	mOL
2.24296	mOL	1.41484e-05	mOL	1.41484e-05	mOL	1.41484e-05	mOL	1.41484e-05	mOL	4.77825	mOL
2.19369	mOL	9.14049e-06	mOL	9.14049e-06	mOL	9.14049e-06	mOL	9.14049e-06	mOL	5.33837	mOL
1.99953	mOL	-1.23669e-05	mOL	-1.23669e-05	mOL	-1.23669e-05	mOL	-1.23669e-05	mOL	5.41386	mOL
-1.50076e-05	mOL	-1.50076e-05	mOL	-1.50076e-05	mOL	-1.50076e-05	mOL	-1.50076e-05	mOL	4.99759	mOL
3.45387e-07	mOL	3.45387e-07	mOL	3.45387e-07	mOL	3.45387e-07	mOL	2.07734	mOL	5.55829	mOL
2.78558	mOL	2.863e-06	mOL	2.863e-06	mOL	2.863e-06	mOL	2.863e-06	mOL	5.25287	mOL
1.18621e-05	mOL	1.18621e-05	mOL	1.18621e-05	mOL	1.18621e-05	mOL	1.18621e-05	mOL	4.66742	mOL
-3.75494e-07	mOL	-3.75494e-07	mOL	-3.75494e-07	mOL	2.31082	mOL	-3.75494e-07	mOL	5.04603	mOL
4.20372e-06	mOL	4.20372e-06	mOL	4.20372e-06	mOL	4.20372e-06	mOL	4.20372e-06	mOL	5.33131	mOL
1.80864	lOPC	1.80864	lOPC	2.41629	lOPC	3.27754	lOPC	2.79155	lOPC	4.85634	lOPC
1.11447	mOL	1.17069e-05	mOL	1.17069e-05	mOL	1.17069e-05	mOL	1.17069e-05	mOL	4.80262	mOL
8.26094e-06	mOL	8.26094e-06	mOL	8.26094e-06	mOL	3.0201	mOL	4.23739	mOL	3.0201	mOL
1.73072	lOPC	3.23917e-06	lOPC	2.33111	lOPC	3.36274	lOPC	2.70365	lOPC	1.73072	lOPC
2.19581	mOL	3.8095e-06	mOL	3.8095e-06	mOL	3.8095e-06	mOL	3.8095e-06	mOL	5.28162	mOL
2.64177	mOL	1.20262e-05	mOL	1.20262e-05	mOL	1.44915	mOL	1.20262e-05	mOL	5.39083	mOL
3.11253	lOPC	1.66687	lOPC	3.11253	lOPC	2.63094	lOPC	2.90045	lOPC	1.10221e-05	lOPC
-6.15149e-07	mOL	-6.15149e-07	mOL	-6.15149e-07	mOL	-6.15149e-07	mOL	-6.15149e-07	mOL	5.3615	mOL
2.29302	mOL	3.6459e-06	mOL	3.6459e-06	mOL	3.6459e-06	mOL	3.6459e-06	mOL	4.50034	mOL
1.69255e-05	mOL	1.69255e-05	mOL	1.69255e-05	mOL	1.69255e-05	mOL	1.69255e-05	mOL	4.61694	mOL
1.47137e-05	mOL	1.47137e-05	mOL	1.47137e-05	mOL	1.47137e-05	mOL	1.47137e-05	mOL	5.10752	mOL
1.17794	mOL	-9.77248e-06	mOL	-9.77248e-06	mOL	-9.77248e-06	mOL	-9.77248e-06	mOL	5.25777	mOL
1.4482e-05	mOL	1.4482e-05	mOL	1.4482e-05	mOL	1.4482e-05	mOL	1.4482e-05	mOL	4.92802	mOL
2.91848	mOL	-8.58557e-07	mOL	-8.58557e-07	mOL	-8.58557e-07	mOL	-8.58557e-07	mOL	5.979	mOL
1.67986	mOL	-1.57377e-05	mOL	-1.57377e-05	mOL	-1.57377e-05	mOL	-1.57377e-05	mOL	5.42922	mOL
1.29248e-05	lOPC	1.29248e-05	lOPC	2.715	lOPC	3.37448	lOPC	2.44914	lOPC	1.50987	lOPC
2.36231	mOL	8.44678e-07	mOL	8.44678e-07	mOL	8.44678e-07	mOL	8.44678e-07	mOL	4.94466	mOL
1.57363	mOL	9.67046e-06	mOL	9.67046e-06	mOL	9.67046e-06	mOL	9.67046e-06	mOL	4.7176	mOL
1.93911e-05	mOL	1.93911e-05	mOL	1.93911e-05	mOL	1.93911e-05	mOL	1.96661	mOL	5.18876	mOL
1.89892	mOL	1.07987e-05	mOL	1.07987e-05	mOL	1.07987e-05	mOL	1.07987e-05	mOL	5.5249	mOL
1.99569	mOL	-3.53594e-06	mOL	-3.53594e-06	mOL	-3.53594e-06	mOL	-3.53594e-06	mOL	5.1874	mOL
-1.34923e-06	mOL	-1.34923e-06	mOL	-1.34923e-06	mOL	-1.34923e-06	mOL	-1.34923e-06	mOL	5.3033	mOL
2.26082	mOL	-9.87132e-06	mOL	-9.87132e-06	mOL	-9.87132e-06	mOL	-9.87132e-06	mOL	4.99075	mOL
2.2141	mOL	-8.21708e-06	mOL	-8.21708e-06	mOL	-8.21708e-06	mOL	-8.21708e-06	mOL	4.90918	mOL
4.89531e-06	mOL	4.89531e-06	mOL	4.89531e-06	mOL	4.89531e-06	mOL	4.89531e-06	mOL	5.25146	mOL
1.78183	mOL	-2.99277e-06	mOL	-2.99277e-06	mOL	-2.99277e-06	mOL	-2.99277e-06	mOL	5.33998	mOL
6.58255e-06	mOL	6.58255e-06	mOL	6.58255e-06	mOL	6.58255e-06	mOL	6.58255e-06	mOL	5.24353	mOL
8.3241e-06	mOL	8.3241e-06	mOL	1.57972	mOL	8.3241e-06	mOL	8.3241e-06	mOL	5.6012	mOL
2.41103	lOPC	3.63463e-06	lOPC	1.47746	lOPC	2.41103	lOPC	3.2057	lOPC	4.52514	lOPC
3.25409	mOL	-3.98646e-06	mOL	-3.98646e-06	mOL	-3.98646e-06	mOL	-3.98646e-06	mOL	5.25682	mOL
2.06281	mOL	-1.49793e-05	mOL	-1.49793e-05	mOL	-1.49793e-05	mOL	-1.49793e-05	mOL	5.39715	mOL
1.14628e-06	lOPC	1.54428	lOPC	2.48938	lOPC	3.14016	lOPC	2.7561	lOPC	1.14628e-06	lOPC
-1.03782e-05	mOL	-1.03782e-05	mOL	-1.03782e-05	mOL	-1.03782e-05	mOL	-1.03782e-05	mOL	4.96824	mOL
6.45979e-06	mOL	6.45979e-06	mOL	6.45979e-06	mOL	6.45979e-06	mOL	6.45979e-06	mOL	4.95204	mOL
2.01517	mOL	7.72845e-06	mOL	7.72845e-06	mOL	7.72845e-06	mOL	7.72845e-06	mOL	5.58943	mOL
3.16014e-06	mOL	3.16014e-06	mOL	3.16014e-06	mOL	3.16014e-06	mOL	3.16014e-06	mOL	5.20917	mOL
-1.03811e-05	mOL	-1.03811e-05	mOL	-1.03811e-05	mOL	-1.03811e-05	mOL	-1.03811e-05	mOL	4.95809	mOL
2.40918	mOL	-7.55137e-06	mOL	-7.55137e-06	mOL	-7.55137e-06	mOL	-7.55137e-06	mOL	5.09373	mOL
2.47149	pOL	1.85942	pOL	-4.91504e-06	pOL	-4.91504e-06	pOL	2.8484	pOL	4.53411	pOL
1.47226e-06	lOPC	1.47226e-06	lOPC	2.99691	lOPC	4.06166	lOPC	2.99691	lOPC	2.61611	lOPC
1.95092	mOL	2.3565e-05	mOL	2.3565e-05	mOL	2.3565e-05	mOL	2.3565e-05	mOL	4.98253	mOL
2.41441	mOL	-9.20669e-06	mOL	-9.20669e-06	mOL	-9.20669e-06	mOL	-9.20669e-06	mOL	5.34594	mOL
2.39697	mOL	-2.15685e-05	mOL	-2.15685e-05	mOL	-2.15685e-05	mOL	-2.15685e-05	mOL	5.25126	mOL
-1.204e-06	mOL	-1.204e-06	mOL	-1.204e-06	mOL	-1.204e-06	mOL	-1.204e-06	mOL	5.44592	mOL
-8.39244e-06	mOL	-8.39244e-06	mOL	-8.39244e-06	mOL	-8.39244e-06	mOL	-8.39244e-06	mOL	5.12658	mOL
-2.17244e-05	mOL	-2.17244e-05	mOL	-2.17244e-05	mOL	-2.17244e-05	mOL	-2.17244e-05	mOL	5.04132	mOL
1.87608	mOL	-8.74308e-06	mOL	-8.74308e-06	mOL	-8.74308e-06	mOL	-8.74308e-06	mOL	5.80716	mOL
1.91897	lOPC	-3.73579e-06	lOPC	3.58028	lOPC	3.73044	lOPC	2.53591	lOPC	-3.73579e-06	lOPC
1.84942	mOL	-1.1022e-05	mOL	-1.1022e-05	mOL	-1.1022e-05	mOL	-1.1022e-05	mOL	5.39636	mOL
2.22718	mOL	7.1566e-06	mOL	7.1566e-06	mOL	7.1566e-06	mOL	7.1566e-06	mOL	5.40101	mOL
9.0764e-06	mOL	9.0764e-06	mOL	9.0764e-06	mOL	9.0764e-06	mOL	9.0764e-06	mOL	5.00751	mOL
-3.24805e-06	mOL	-3.24805e-06	mOL	-3.24805e-06	mOL	-3.24805e-06	mOL	-3.24805e-06	mOL	5.63553	mOL
-1.48159e-05	mOL	-1.48159e-05	mOL	-1.48159e-05	mOL	-1.48159e-05	mOL	1.96764	mOL	5.18995	mOL
3.72457	mOL	5.94171e-06	mOL	5.94171e-06	mOL	5.94171e-06	mOL	5.94171e-06	mOL	5.31452	mOL
2.80213	mOL	-8.54875e-06	mOL	-8.54875e-06	mOL	-8.54875e-06	mOL	-8.54875e-06	mOL	5.14328	mOL
1.84987	mOL	-8.29918e-06	mOL	-8.29918e-06	mOL	-8.29918e-06	mOL	-8.29918e-06	mOL	5.11877	mOL
1.90814	mOL	1.49107e-06	mOL	1.49107e-06	mOL	1.49107e-06	mOL	1.49107e-06	mOL	5.36317	mOL
-9.76146e-06	mOL	-9.76146e-06	mOL	-9.76146e-06	mOL	-9.76146e-06	mOL	2.29541	mOL	4.83627	mOL
1.81591	mOL	-2.94684e-06	mOL	-2.94684e-06	mOL	-2.94684e-06	mOL	-2.94684e-06	mOL	5.49262	mOL
2.18242	pOL	-7.70975e-06	pOL	1.28719	pOL	1.83181	pOL	2.44151	pOL	3.63009	pOL
3.92284e-06	mOL	3.92284e-06	mOL	3.92284e-06	mOL	1.12125	mOL	3.92284e-06	mOL	6.0425	mOL
1.85759	mOL	-8.46306e-06	mOL	-8.46306e-06	mOL	-8.46306e-06	mOL	-8.46306e-06	mOL	5.68033	mOL
1.66651	mOL	-8.4376e-06	mOL	-8.4376e-06	mOL	-8.4376e-06	mOL	-8.4376e-06	mOL	5.60396	mOL
2.07024	pOL	-9.61888e-06	pOL	-9.61888e-06	pOL	1.72594	pOL	3.18176	pOL	4.90466	pOL
2.09777	mOL	1.10497e-07	mOL	1.10497e-07	mOL	1.10497e-07	mOL	1.10497e-07	mOL	5.23029	mOL
1.21495e-05	mOL	1.21495e-05	mOL	1.21495e-05	mOL	1.21495e-05	mOL	1.21495e-05	mOL	5.4361	mOL
-8.88879e-06	mOL	-8.88879e-06	mOL	-8.88879e-06	mOL	-8.88879e-06	mOL	-8.88879e-06	mOL	5.35333	mOL
2.18101e-06	mOL	2.18101e-06	mOL	2.18101e-06	mOL	2.18101e-06	mOL	2.18101e-06	mOL	5.38509	mOL
3.06962	lOPC	2.05982	lOPC	3.34563	lOPC	4.24055	lOPC	-6.56117e-06	lOPC	2.05982	lOPC
1.14683	mOL	-1.08852e-05	mOL	-1.08852e-05	mOL	1.14683	mOL	-1.08852e-05	mOL	6.0996	mOL
2.10597	mOL	1.09113e-05	mOL	1.09113e-05	mOL	1.09113e-05	mOL	1.09113e-05	mOL	5.23959	mOL
2.60733	mOL	-5.69227e-06	mOL	-5.69227e-06	mOL	-5.69227e-06	mOL	-5.69227e-06	mOL	5.06281	mOL
1.83869	mOL	1.62081e-05	mOL	1.62081e-05	mOL	1.62081e-05	mOL	1.62081e-05	mOL	5.33389	mOL
-6.86988e-06	mOL	-6.86988e-06	mOL	-6.86988e-06	mOL	-6.86988e-06	mOL	-6.86988e-06	mOL	5.34288	mOL
2.01912	mOL	6.56997e-06	mOL	6.56997e-06	mOL	6.56997e-06	mOL	6.56997e-06	mOL	5.10165	mOL
1.11069e-05	mOL	1.11069e-05	mOL	1.11069e-05	mOL	1.11069e-05	mOL	1.11069e-05	mOL	4.21789	mOL
1.9028	mOL	2.14072e-05	mOL	2.14072e-05	mOL	2.14072e-05	mOL	2.14072e-05	mOL	5.35692	mOL
2.56365	mOL	-8.30972e-06	mOL	-8.30972e-06	mOL	-8.30972e-06	mOL	-8.30972e-06	mOL	4.84279	mOL
2.9218	mOL	7.64059e-07	mOL	7.64059e-07	mOL	7.64059e-07	mOL	7.64059e-07	mOL	5.2389	mOL
1.75049	lOPC	9.35824e-06	lOPC	2.35279	lOPC	2.72604	lOPC	3.78002	lOPC	9.35824e-06	lOPC
-5.01667e-06	mOL	-5.01667e-06	mOL	-5.01667e-06	mOL	-5.01667e-06	mOL	-5.01667e-06	mOL	5.81262	mOL
5.94853e-06	mOL	5.94853e-06	mOL	5.94853e-06	mOL	5.94853e-06	mOL	5.94853e-06	mOL	5.0639	mOL
-4.30651e-06	mOL	-4.30651e-06	mOL	-4.30651e-06	mOL	-4.30651e-06	mOL	-4.30651e-06	mOL	4.8614	mOL
2.63391	mOL	-1.13334e-05	mOL	-1.13334e-05	mOL	-1.13334e-05	mOL	-1.13334e-05	mOL	5.16781	mOL
-2.23717e-05	mOL	-2.23717e-05	mOL	-2.23717e-05	mOL	-2.23717e-05	mOL	-2.23717e-05	mOL	4.80174	mOL
5.1464e-06	mOL	5.1464e-06	mOL	5.1464e-06	mOL	5.1464e-06	mOL	5.1464e-06	mOL	4.60636	mOL
-3.41907e-06	mOL	-3.41907e-06	mOL	-3.41907e-06	mOL	-3.41907e-06	mOL	-3.41907e-06	mOL	4.81785	mOL
1.71788e-05	mOL	1.71788e-05	mOL	1.71788e-05	mOL	1.71788e-05	mOL	1.71788e-05	mOL	5.54449	mOL
-1.11638e-05	lOPC	-1.11638e-05	lOPC	3.71189	lOPC	3.17043	lOPC	3.17043	lOPC	1.90277	lOPC
2.75128	mOL	-4.8848e-06	mOL	-4.8848e-06	mOL	2.12002	mOL	-4.8848e-06	mOL	4.30829	mOL
8.07332e-06	mOL	8.07332e-06	mOL	8.07332e-06	mOL	8.07332e-06	mOL	8.07332e-06	mOL	5.84651	mOL
2.39426	lOPC	-2.61009e-06	lOPC	-2.61009e-06	lOPC	3.04072	lOPC	-2.61009e-06	lOPC	-2.61009e-06	lOPC
2.0062	pOL	4.8806e-06	pOL	4.8806e-06	pOL	2.83835	pOL	3.28617	pOL	3.39979	pOL
1.35278e-05	mOL	1.35278e-05	mOL	1.35278e-05	mOL	1.35278e-05	mOL	1.35278e-05	mOL	5.29935	mOL
2.3092	mOL	2.17682e-05	mOL	2.17682e-05	mOL	2.17682e-05	mOL	2.17682e-05	mOL	5.38721	mOL
2.07005	mOL	5.13871e-07	mOL	5.13871e-07	mOL	5.13871e-07	mOL	5.13871e-07	mOL	5.43604	mOL
2.27479	mOL	-8.38095e-06	mOL	-8.38095e-06	mOL	-8.38095e-06	mOL	-8.38095e-06	mOL	5.28489	mOL
2.28345	lOPC	-1.08462e-05	lOPC	2.65435	lOPC	3.13663	lOPC	2.28345	lOPC	2.28345	lOPC
-5.46533e-06	mOL	-5.46533e-06	mOL	-5.46533e-06	mOL	-5.46533e-06	mOL	-5.46533e-06	mOL	4.8614	mOL
2.33827	mOL	-4.2651e-06	mOL	-4.2651e-06	mOL	-4.2651e-06	mOL	-4.2651e-06	mOL	4.95194	mOL
-1.211e-05	mOL	-1.211e-05	mOL	-1.211e-05	mOL	-1.211e-05	mOL	-1.211e-05	mOL	5.12797	mOL
1.95801	mOL	5.97793e-06	mOL	1.10804	mOL	5.97793e-06	mOL	5.97793e-06	mOL	5.33705	mOL
1.63157	mOL	1.4239e-05	mOL	1.63157	mOL	1.4239e-05	mOL	1.4239e-05	mOL	5.31066	mOL
1.74072	lOPC	1.74072	lOPC	2.34208	lOPC	3.76845	lOPC	3.37446	lOPC	1.74072	lOPC
1.70482	mOL	-1.04033e-05	mOL	-1.04033e-05	mOL	-1.04033e-05	mOL	-1.04033e-05	mOL	5.06584	mOL
1.94316	lOPC	-1.2739e-05	lOPC	3.2158	lOPC	4.00418	lOPC	2.56199	lOPC	-1.2739e-05	lOPC
7.70152e-06	mOL	7.70152e-06	mOL	7.70152e-06	mOL	7.70152e-06	mOL	7.70152e-06	mOL	4.93583	mOL
3.15226e-07	mOL	3.15226e-07	mOL	3.15226e-07	mOL	3.15226e-07	mOL	3.15226e-07	mOL	5.45059	mOL
-1.90485e-05	mOL	-1.90485e-05	mOL	-1.90485e-05	mOL	-1.90485e-05	mOL	-1.90485e-05	mOL	5.02438	mOL
1.55893	mOL	-1.23755e-06	mOL	1.0567	mOL	-1.23755e-06	mOL	-1.23755e-06	mOL	6.07433	mOL
1.93578	mOL	3.28377e-09	mOL	3.28377e-09	mOL	3.28377e-09	mOL	3.28377e-09	mOL	5.3542	mOL
1.79467	mOL	-8.43778e-06	mOL	-8.43778e-06	mOL	-8.43778e-06	mOL	-8.43778e-06	mOL	5.52894	mOL
-1.22133e-05	mOL	-1.22133e-05	mOL	-1.22133e-05	mOL	-1.22133e-05	mOL	-1.22133e-05	mOL	5.22479	mOL
1.21882	mOL	-4.52986e-06	mOL	-4.52986e-06	mOL	-4.52986e-06	mOL	-4.52986e-06	mOL	5.38391	mOL
3.36408	pOL	2.97576	pOL	-7.0232e-06	pOL	-7.0232e-06	pOL	3.64307	pOL	4.43936	pOL
2.49616	pOL	1.88219	pOL	-6.7438e-06	pOL	2.49616	pOL	3.4539	pOL	3.934	pOL
-2.30302e-05	mOL	-2.30302e-05	mOL	-2.30302e-05	mOL	-2.30302e-05	mOL	-2.30302e-05	mOL	5.13979	mOL
1.16428	lOPC	-1.49333e-06	lOPC	3.13706	lOPC	3.52795	lOPC	1.68774	lOPC	1.68774	lOPC
9.4869e-06	lOPC	9.4869e-06	lOPC	2.06644	lOPC	3.56906	lOPC	2.69417	lOPC	2.06644	lOPC
2.02367	mOL	1.15636e-05	mOL	1.15636e-05	mOL	1.15636e-05	mOL	1.15636e-05	mOL	4.93366	mOL
1.8463	mOL	2.07435e-05	mOL	2.07435e-05	mOL	2.07435e-05	mOL	1.8463	mOL	5.64835	mOL
2.6529e-06	mOL	2.6529e-06	mOL	2.6529e-06	mOL	2.6529e-06	mOL	2.6529e-06	mOL	5.45855	mOL
-1.052e-05	mOL	-1.052e-05	mOL	-1.052e-05	mOL	-1.052e-05	mOL	2.07794	mOL	4.84249	mOL
2.35106	lOPC	5.02342e-06	lOPC	3.66323	lOPC	3.53335	lOPC	5.02342e-06	lOPC	1.74892	lOPC
1.09985e-05	mOL	1.09985e-05	mOL	1.09985e-05	mOL	1.09985e-05	mOL	1.37967	mOL	5.66793	mOL
2.52282	lOPC	1.8865e-05	lOPC	2.15669	lOPC	3.17503	lOPC	1.57304	lOPC	2.15669	lOPC
2.59063	mOL	8.11254e-06	mOL	8.11254e-06	mOL	8.11254e-06	mOL	8.11254e-06	mOL	5.35067	mOL
2.0398	lOPC	1.41824e-05	lOPC	2.0398	lOPC	3.53937	lOPC	3.04772	lOPC	1.41824e-05	lOPC
4.3917e-06	lOPC	4.3917e-06	lOPC	2.68478	lOPC	3.73684	lOPC	3.16794	lOPC	2.31287	lOPC
-1.2775e-05	mOL	-1.2775e-05	mOL	-1.2775e-05	mOL	-1.2775e-05	mOL	-1.2775e-05	mOL	5.22833	mOL
-8.61373e-06	mOL	-8.61373e-06	mOL	-8.61373e-06	mOL	-8.61373e-06	mOL	-8.61373e-06	mOL	4.78946	mOL
2.32403	mOL	1.88699e-05	mOL	1.88699e-05	mOL	1.88699e-05	mOL	1.88699e-05	mOL	4.31394	mOL
1.37302	lOPC	1.37302	lOPC	1.93073	lOPC	3.31511	lOPC	1.37302	lOPC	1.37302	lOPC
-6.67721e-06	mOL	-6.67721e-06	mOL	-6.67721e-06	mOL	-6.67721e-06	mOL	-6.67721e-06	mOL	5.35404	mOL
1.87889	pOL	1.3279	pOL	-7.05714e-06	pOL	2.69905	pOL	3.14351	pOL	3.25649	pOL
-9.20719e-06	mOL	-9.20719e-06	mOL	-9.20719e-06	mOL	-9.20719e-06	mOL	-9.20719e-06	mOL	5.09022	mOL
1.48473e-06	mOL	1.48473e-06	mOL	1.48473e-06	mOL	1.48473e-06	mOL	1.48473e-06	mOL	5.15776	mOL
2.03341	mOL	-2.50017e-06	mOL	-2.50017e-06	mOL	-2.50017e-06	mOL	-2.50017e-06	mOL	4.79183	mOL
2.54993	mOL	-9.41769e-06	mOL	-9.41769e-06	mOL	1.93197	mOL	-9.41769e-06	mOL	5.11372	mOL
1.2142e-05	mOL	1.2142e-05	mOL	1.2142e-05	mOL	1.2142e-05	mOL	1.2142e-05	mOL	5.53357	mOL
1.85664e-07	mOL	1.85664e-07	mOL	1.85664e-07	mOL	1.85664e-07	mOL	1.85664e-07	mOL	5.17239	mOL
7.57832e-06	mOL	7.57832e-06	mOL	7.57832e-06	mOL	7.57832e-06	mOL	7.57832e-06	mOL	5.09068	mOL
2.33827	lOPC	-3.80063e-06	lOPC	3.37039	lOPC	3.19492	lOPC	3.19492	lOPC	1.73724	lOPC
1.74949e-06	mOL	1.74949e-06	mOL	1.74949e-06	mOL	1.74949e-06	mOL	1.74949e-06	mOL	4.89938	mOL
1.03352e-05	mOL	1.03352e-05	mOL	1.03352e-05	mOL	1.03352e-05	mOL	1.03352e-05	mOL	4.72344	mOL
1.98777	pOL	6.75724e-06	pOL	6.75724e-06	pOL	2.81829	pOL	3.37918	pOL	2.3465	pOL
9.41281e-06	mOL	9.41281e-06	mOL	9.41281e-06	mOL	9.41281e-06	mOL	9.41281e-06	mOL	5.67152	mOL
2.05624	mOL	-1.82663e-05	mOL	-1.82663e-05	mOL	-1.82663e-05	mOL	-1.82663e-05	mOL	5.29169	mOL
1.89027	mOL	1.77204e-06	mOL	1.77204e-06	mOL	1.77204e-06	mOL	1.77204e-06	mOL	5.13365	mOL
-1.91808e-06	mOL	-1.91808e-06	mOL	-1.91808e-06	mOL	-1.91808e-06	mOL	-1.91808e-06	mOL	4.71102	mOL
2.07673	mOL	-6.50199e-06	mOL	-6.50199e-06	mOL	-6.50199e-06	mOL	-6.50199e-06	mOL	4.99413	mOL
-5.60696e-06	mOL	-5.60696e-06	mOL	-5.60696e-06	mOL	-5.60696e-06	mOL	-5.60696e-06	mOL	4.74473	mOL
1.61009	pOL	1.67577e-05	pOL	1.67577e-05	pOL	2.5657	pOL	3.36809	pOL	1.61009	pOL
4.30535e-06	mOL	4.30535e-06	mOL	4.30535e-06	mOL	4.30535e-06	mOL	4.30535e-06	mOL	5.29033	mOL
-1.44607e-06	mOL	-1.44607e-06	mOL	-1.44607e-06	mOL	-1.44607e-06	mOL	-1.44607e-06	mOL	5.46118	mOL
9.39026e-06	mOL	9.39026e-06	mOL	9.39026e-06	mOL	9.39026e-06	mOL	9.39026e-06	mOL	5.33097	mOL
1.60815	mOL	-5.45497e-06	mOL	-5.45497e-06	mOL	-5.45497e-06	mOL	-5.45497e-06	mOL	5.28161	mOL
1.3885e-06	mOL	1.3885e-06	mOL	1.3885e-06	mOL	1.3885e-06	mOL	1.3885e-06	mOL	5.31713	mOL
2.13437	mOL	1.44686e-05	mOL	1.44686e-05	mOL	1.44686e-05	mOL	1.44686e-05	mOL	6.05384	mOL
2.45381	mOL	-3.32628e-06	mOL	-3.32628e-06	mOL	-3.32628e-06	mOL	-3.32628e-06	mOL	5.52492	mOL
1.63155	mOL	-7.99156e-06	mOL	-7.99156e-06	mOL	-7.99156e-06	mOL	-7.99156e-06	mOL	5.31063	mOL
-5.48293e-06	mOL	-5.48293e-06	mOL	-5.48293e-06	mOL	-5.48293e-06	mOL	-5.48293e-06	mOL	4.71156	mOL
2.08285	mOL	-1.0508e-05	mOL	-1.0508e-05	mOL	-1.0508e-05	mOL	-1.0508e-05	mOL	5.17436	mOL
2.4705	mOL	2.52662e-06	mOL	1.85851	mOL	2.52662e-06	mOL	2.52662e-06	mOL	5.45451	mOL
3.27862e-06	mOL	3.27862e-06	mOL	3.27862e-06	mOL	3.27862e-06	mOL	3.27862e-06	mOL	5.17854	mOL
8.55672e-06	mOL	8.55672e-06	mOL	8.55672e-06	mOL	8.55672e-06	mOL	8.55672e-06	mOL	4.37034	mOL
1.86634	mOL	1.80176e-05	mOL	1.80176e-05	mOL	1.80176e-05	mOL	1.80176e-05	mOL	5.20032	mOL
1.47305	mOL	1.40524e-05	mOL	1.40524e-05	mOL	1.40524e-05	mOL	1.40524e-05	mOL	5.00362	mOL
2.27167	mOL	-1.25079e-05	mOL	-1.25079e-05	mOL	-1.25079e-05	mOL	-1.25079e-05	mOL	5.42532	mOL
1.99911e-05	mOL	1.99911e-05	mOL	1.99911e-05	mOL	1.99911e-05	mOL	1.99911e-05	mOL	5.02925	mOL
2.39066	mOL	1.39278e-06	mOL	1.39278e-06	mOL	1.39278e-06	mOL	1.39278e-06	mOL	5.34393	mOL
1.79176	mOL	-3.86669e-06	mOL	-3.86669e-06	mOL	-3.86669e-06	mOL	-3.86669e-06	mOL	6.1862	mOL
2.07188	lOPC	1.85564e-05	lOPC	1.85564e-05	lOPC	2.07188	lOPC	1.85564e-05	lOPC	2.07188	lOPC
2.07066	mOL	4.28855e-06	mOL	4.28855e-06	mOL	4.28855e-06	mOL	4.28855e-06	mOL	5.57724	mOL
1.90037	mOL	1.73079e-05	mOL	1.73079e-05	mOL	1.73079e-05	mOL	1.90037	mOL	5.04075	mOL
2.14294	mOL	-4.35237e-07	mOL	-4.35237e-07	mOL	2.14294	mOL	-4.35237e-07	mOL	5.24234	mOL
2.23956	lOPC	2.23956	lOPC	3.5426	lOPC	4.08974	lOPC	3.26452	lOPC	-7.31086e-06	lOPC
1.6888	pOL	1.16517	pOL	-1.96596e-05	pOL	1.16517	pOL	3.13831	pOL	3.80954	pOL
1.91651	mOL	1.12687e-05	mOL	1.12687e-05	mOL	1.12687e-05	mOL	1.12687e-05	mOL	5.22848	mOL
2.11938	mOL	-8.88084e-06	mOL	-8.88084e-06	mOL	-8.88084e-06	mOL	-8.88084e-06	mOL	5.04242	mOL
8.71359e-06	mOL	8.71359e-06	mOL	8.71359e-06	mOL	8.71359e-06	mOL	8.71359e-06	mOL	4.92317	mOL
1.19894e-06	mOL	1.19894e-06	mOL	1.19894e-06	mOL	1.19894e-06	mOL	1.19894e-06	mOL	4.78512	mOL
2.13567	mOL	4.72435e-06	mOL	4.72435e-06	mOL	4.72435e-06	mOL	4.72435e-06	mOL	4.72686	mOL
2.14229	mOL	1.26664e-05	mOL	1.26664e-05	mOL	2.14229	mOL	1.26664e-05	mOL	4.91515	mOL
-4.85316e-06	mOL	-4.85316e-06	mOL	-4.85316e-06	mOL	-4.85316e-06	mOL	-4.85316e-06	mOL	3.68285	mOL
2.63782	mOL	-4.61534e-06	mOL	-4.61534e-06	mOL	-4.61534e-06	mOL	-4.61534e-06	mOL	5.03401	mOL
-2.31758e-06	mOL	-2.31758e-06	mOL	-2.31758e-06	mOL	-2.31758e-06	mOL	-2.31758e-06	mOL	4.86447	mOL
2.64815	mOL	1.06035e-05	mOL	1.06035e-05	mOL	1.45441	mOL	1.06035e-05	mOL	4.9567	mOL
2.24332	mOL	-4.74786e-06	mOL	-4.74786e-06	mOL	-4.74786e-06	mOL	-4.74786e-06	mOL	5.46759	mOL
-1.7551e-06	mOL	-1.7551e-06	mOL	-1.7551e-06	mOL	1.95975	mOL	-1.7551e-06	mOL	5.54945	mOL
7.96324e-06	mOL	7.96324e-06	mOL	2.0934	mOL	7.96324e-06	mOL	7.96324e-06	mOL	5.4626	mOL
7.78745e-06	mOL	7.78745e-06	mOL	7.78745e-06	mOL	7.78745e-06	mOL	7.78745e-06	mOL	5.3414	mOL
2.04946	pOL	7.96803e-06	pOL	7.96803e-06	pOL	1.47747	pOL	2.88531	pOL	4.1783	pOL
4.90516e-07	lOPC	4.90516e-07	lOPC	4.90516e-07	lOPC	3.0431	lOPC	3.25666	lOPC	4.90516e-07	lOPC
7.62613e-06	mOL	7.62613e-06	mOL	7.62613e-06	mOL	7.62613e-06	mOL	7.62613e-06	mOL	4.97595	mOL
2.85993e-06	mOL	2.85993e-06	mOL	2.85993e-06	mOL	2.85993e-06	mOL	2.85993e-06	mOL	5.08491	mOL
-6.32815e-06	mOL	-6.32815e-06	mOL	-6.32815e-06	mOL	-6.32815e-06	mOL	-6.32815e-06	mOL	5.35996	mOL
1.80438e-05	mOL	1.80438e-05	mOL	1.80438e-05	mOL	1.80438e-05	mOL	1.80438e-05	mOL	4.96442	mOL
-1.86301e-05	mOL	-1.86301e-05	mOL	-1.86301e-05	mOL	-1.86301e-05	mOL	-1.86301e-05	mOL	4.4554	mOL
1.95194	mOL	8.45528e-06	mOL	8.45528e-06	mOL	8.45528e-06	mOL	8.45528e-06	mOL	5.17178	mOL
3.41668e-06	mOL	3.41668e-06	mOL	3.41668e-06	mOL	3.41668e-06	mOL	3.41668e-06	mOL	5.38564	mOL
2.1587	mOL	2.27776e-07	mOL	1.57484	mOL	2.27776e-07	mOL	2.27776e-07	mOL	4.98729	mOL
3.04547	mOL	-6.114e-06	mOL	-6.114e-06	mOL	-6.114e-06	mOL	-6.114e-06	mOL	5.08239	mOL
1.88598	mOL	-2.60527e-06	mOL	-2.60527e-06	mOL	-2.60527e-06	mOL	-2.60527e-06	mOL	5.25309	mOL
1.80567e-05	mOL	1.80567e-05	mOL	1.80567e-05	mOL	1.80567e-05	mOL	1.80567e-05	mOL	5.4184	mOL
-9.69993e-07	lOPC	1.6781	lOPC	2.27324	lOPC	3.30073	lOPC	-9.69993e-07	lOPC	1.6781	lOPC
-3.84487e-06	mOL	-3.84487e-06	mOL	-3.84487e-06	mOL	-3.84487e-06	mOL	-3.84487e-06	mOL	5.18625	mOL
1.6382	mOL	-8.78362e-06	mOL	-8.78362e-06	mOL	-8.78362e-06	mOL	-8.78362e-06	mOL	5.14156	mOL
2.24483	mOL	-4.95579e-06	mOL	-4.95579e-06	mOL	-4.95579e-06	mOL	-4.95579e-06	mOL	5.69157	mOL
-8.42925e-07	mOL	-8.42925e-07	mOL	-8.42925e-07	mOL	-8.42925e-07	mOL	-8.42925e-07	mOL	5.0747	mOL
2.27714	mOL	-1.35772e-05	mOL	-1.35772e-05	mOL	-1.35772e-05	mOL	-1.35772e-05	mOL	5.17035	mOL
2.21886	mOL	1.1427e-05	mOL	1.1427e-05	mOL	1.1427e-05	mOL	1.1427e-05	mOL	5.4403	mOL
2.2593	mOL	9.7827e-07	mOL	9.7827e-07	mOL	9.7827e-07	mOL	9.7827e-07	mOL	5.53734	mOL
2.37019	mOL	1.46502e-05	mOL	1.46502e-05	mOL	1.46502e-05	mOL	1.46502e-05	mOL	5.08166	mOL
9.90436e-06	mOL	9.90436e-06	mOL	9.90436e-06	mOL	9.90436e-06	mOL	9.90436e-06	mOL	5.07471	mOL
1.41439e-05	mOL	1.41439e-05	mOL	1.41439e-05	mOL	1.41439e-05	mOL	1.41439e-05	mOL	5.44989	mOL
2.30024	lOPC	-1.3359e-05	lOPC	2.94197	lOPC	2.94197	lOPC	-1.3359e-05	lOPC	2.94197	lOPC
1.56385	mOL	5.79584e-06	mOL	5.79584e-06	mOL	5.79584e-06	mOL	1.06077	mOL	6.00428	mOL
1.88409	mOL	-3.61821e-06	mOL	-3.61821e-06	mOL	-3.61821e-06	mOL	-3.61821e-06	mOL	5.2797	mOL
-4.68524e-07	mOL	-4.68524e-07	mOL	-4.68524e-07	mOL	-4.68524e-07	mOL	-4.68524e-07	mOL	5.13253	mOL
1.77936	mOL	-5.99477e-06	mOL	-5.99477e-06	mOL	-5.99477e-06	mOL	-5.99477e-06	mOL	5.31305	mOL
2.15104e-06	mOL	2.15104e-06	mOL	2.15104e-06	mOL	2.15104e-06	mOL	1.82984	mOL	5.27103	mOL
2.56237	pOL	9.36315e-07	pOL	9.36315e-07	pOL	2.83058	pOL	3.21619	pOL	4.48587	pOL
1.86492	mOL	-2.11983e-05	mOL	-2.11983e-05	mOL	-2.11983e-05	mOL	-2.11983e-05	mOL	5.19866	mOL
1.80268	mOL	8.52443e-06	mOL	8.52443e-06	mOL	8.52443e-06	mOL	8.52443e-06	mOL	5.15468	mOL
2.51921	mOL	1.54375e-06	mOL	1.54375e-06	mOL	1.54375e-06	mOL	1.54375e-06	mOL	6.10744	mOL
-9.71862e-06	mOL	-9.71862e-06	mOL	-9.71862e-06	mOL	-9.71862e-06	mOL	-9.71862e-06	mOL	4.95007	mOL
2.11104	mOL	-1.10143e-05	mOL	-1.10143e-05	mOL	2.11104	mOL	-1.10143e-05	mOL	5.20631	mOL
-6.90245e-06	mOL	-6.90245e-06	mOL	-6.90245e-06	mOL	-6.90245e-06	mOL	-6.90245e-06	mOL	5.5206	mOL
-1.58363e-05	mOL	-1.58363e-05	mOL	-1.58363e-05	mOL	-1.58363e-05	mOL	-1.58363e-05	mOL	5.15967	mOL
2.51842	lOPC	1.37766e-06	lOPC	3.56182	lOPC	3.56182	lOPC	2.89666	lOPC	2.51842	lOPC
2.44292	mOL	1.50234e-05	mOL	1.50234e-05	mOL	1.64917	mOL	1.50234e-05	mOL	5.41048	mOL
1.92882e-06	mOL	1.92882e-06	mOL	1.92882e-06	mOL	1.92882e-06	mOL	1.92882e-06	mOL	4.94569	mOL
2.12521	mOL	5.27155e-06	mOL	5.27155e-06	mOL	5.27155e-06	mOL	5.27155e-06	mOL	5.00054	mOL
-1.48321e-05	mOL	-1.48321e-05	mOL	-1.48321e-05	mOL	-1.48321e-05	mOL	-1.48321e-05	mOL	5.41037	mOL
-1.5392e-05	lOPC	-1.5392e-05	lOPC	3.29987	lOPC	3.29987	lOPC	2.64295	lOPC	2.64295	lOPC
1.96658	mOL	-8.96433e-06	mOL	-8.96433e-06	mOL	-8.96433e-06	mOL	-8.96433e-06	mOL	5.64801	mOL
7.2107e-06	mOL	7.2107e-06	mOL	7.2107e-06	mOL	7.2107e-06	mOL	7.2107e-06	mOL	5.76747	mOL
-8.84502e-06	mOL	-8.84502e-06	mOL	-8.84502e-06	mOL	-8.84502e-06	mOL	-8.84502e-06	mOL	4.95373	mOL
5.58599e-06	mOL	5.58599e-06	mOL	2.35797	mOL	5.58599e-06	mOL	5.58599e-06	mOL	5.09792	mOL
-2.18738e-06	mOL	-2.18738e-06	mOL	-2.18738e-06	mOL	-2.18738e-06	mOL	-2.18738e-06	mOL	5.3696	mOL
2.60269	mOL	3.83623e-06	mOL	3.83623e-06	mOL	3.83623e-06	mOL	3.83623e-06	mOL	4.61512	mOL
1.60338	mOL	-1.03912e-05	mOL	-1.03912e-05	mOL	1.60338	mOL	-1.03912e-05	mOL	5.25515	mOL
-9.48992e-06	mOL	-9.48992e-06	mOL	-9.48992e-06	mOL	-9.48992e-06	mOL	-9.48992e-06	mOL	5.18597	mOL
2.11232	mOL	-1.04161e-06	mOL	-1.04161e-06	mOL	-1.04161e-06	mOL	-1.04161e-06	mOL	5.59803	mOL
2.12878	mOL	-2.08711e-06	mOL	-2.08711e-06	mOL	-2.08711e-06	mOL	-2.08711e-06	mOL	5.0291	mOL
0.994773	mOL	-1.78873e-05	mOL	-1.78873e-05	mOL	-1.78873e-05	mOL	-1.78873e-05	mOL	4.77563	mOL
1.66201	mOL	5.37084e-06	mOL	5.37084e-06	mOL	5.37084e-06	mOL	5.37084e-06	mOL	5.26344	mOL
2.18451	mOL	-1.9497e-05	mOL	-1.9497e-05	mOL	-1.9497e-05	mOL	-1.9497e-05	mOL	5.28906	mOL
2.13107	mOL	-4.15234e-06	mOL	-4.15234e-06	mOL	-4.15234e-06	mOL	-4.15234e-06	mOL	5.8787	mOL
2.33153	mOL	5.51297e-07	mOL	5.51297e-07	mOL	5.51297e-07	mOL	5.51297e-07	mOL	5.12567	mOL
1.66477	mOL	-7.02e-06	mOL	-7.02e-06	mOL	-7.02e-06	mOL	-7.02e-06	mOL	5.22161	mOL
-1.40384e-05	mOL	-1.40384e-05	mOL	-1.40384e-05	mOL	-1.40384e-05	mOL	-1.40384e-05	mOL	5.23412	mOL
-3.98824e-06	mOL	-3.98824e-06	mOL	-3.98824e-06	mOL	-3.98824e-06	mOL	-3.98824e-06	mOL	5.38628	mOL
2.18523	mOL	-1.10422e-06	mOL	-1.10422e-06	mOL	-1.10422e-06	mOL	-1.10422e-06	mOL	5.32889	mOL
-9.24078e-06	mOL	-9.24078e-06	mOL	-9.24078e-06	mOL	-9.24078e-06	mOL	-9.24078e-06	mOL	5.16036	mOL
2.7032	mOL	-1.35724e-05	mOL	1.73032	mOL	-1.35724e-05	mOL	-1.35724e-05	mOL	5.41092	mOL
1.48216	lOPC	-1.1946e-05	lOPC	-1.1946e-05	lOPC	3.21154	lOPC	3.45386	lOPC	1.48216	lOPC
2.46703	mOL	-5.28488e-06	mOL	-5.28488e-06	mOL	-5.28488e-06	mOL	-5.28488e-06	mOL	5.27389	mOL
-4.52627e-06	mOL	-4.52627e-06	mOL	-4.52627e-06	mOL	-4.52627e-06	mOL	-4.52627e-06	mOL	5.45938	mOL
2.63814	mOL	1.41949e-05	mOL	1.41949e-05	mOL	1.41949e-05	mOL	1.41949e-05	mOL	5.13482	mOL
2.13303	mOL	-1.28568e-05	mOL	-1.28568e-05	mOL	-1.28568e-05	mOL	-1.28568e-05	mOL	5.37884	mOL
2.83372	mOL	3.81149e-06	mOL	3.81149e-06	mOL	3.81149e-06	mOL	1.29967	mOL	6.04	mOL
-4.17469e-06	lOPC	-4.17469e-06	lOPC	1.70225	lOPC	3.72272	lOPC	3.15408	lOPC	2.29984	lOPC
2.10565	mOL	9.28614e-07	mOL	9.28614e-07	mOL	9.28614e-07	mOL	9.28614e-07	mOL	4.8459	mOL
2.05684	mOL	-6.63585e-06	mOL	-6.63585e-06	mOL	-6.63585e-06	mOL	-6.63585e-06	mOL	5.69998	mOL
8.02827e-06	pOL	8.02827e-06	pOL	8.02827e-06	pOL	3.30874	pOL	3.52455	pOL	3.03317	pOL
-1.70308e-05	mOL	-1.70308e-05	mOL	-1.70308e-05	mOL	-1.70308e-05	mOL	-1.70308e-05	mOL	4.79724	mOL
2.05171	mOL	1.53907e-06	mOL	1.53907e-06	mOL	1.53907e-06	mOL	1.53907e-06	mOL	5.19057	mOL
2.54614	mOL	2.60755e-07	mOL	2.60755e-07	mOL	2.60755e-07	mOL	2.60755e-07	mOL	5.17822	mOL
3.23379	lOPC	1.05586e-05	lOPC	1.05586e-05	lOPC	3.77637	lOPC	3.44902	lOPC	1.05586e-05	lOPC
1.8576	mOL	-2.24467e-06	mOL	-2.24467e-06	mOL	-2.24467e-06	mOL	-2.24467e-06	mOL	5.81805	mOL
2.1905	pOL	4.96596e-06	pOL	4.96596e-06	pOL	1.60339	pOL	1.60339	pOL	3.35999	pOL
3.99634e-06	mOL	3.99634e-06	mOL	3.99634e-06	mOL	3.99634e-06	mOL	3.99634e-06	mOL	5.00688	mOL
-6.46913e-06	mOL	-6.46913e-06	mOL	-6.46913e-06	mOL	-6.46913e-06	mOL	-6.46913e-06	mOL	5.23599	mOL
-8.37628e-07	mOL	-8.37628e-07	mOL	-8.37628e-07	mOL	-8.37628e-07	mOL	-8.37628e-07	mOL	5.20024	mOL
1.52318	mOL	-1.33621e-06	mOL	-1.33621e-06	mOL	-1.33621e-06	mOL	-1.33621e-06	mOL	5.57153	mOL
2.54615	mOL	1.1196e-05	mOL	1.1196e-05	mOL	1.1196e-05	mOL	1.1196e-05	mOL	5.33158	mOL
1.92445	mOL	2.39221e-06	mOL	2.39221e-06	mOL	2.39221e-06	mOL	2.39221e-06	mOL	5.10497	mOL
2.90602e-06	mOL	2.90602e-06	mOL	2.90602e-06	mOL	2.90602e-06	mOL	2.90602e-06	mOL	5.37286	mOL
2.55616	lOPC	2.3436e-05	lOPC	2.18876	lOPC	3.03545	lOPC	2.18876	lOPC	1.60183	lOPC
4.16298e-06	mOL	4.16298e-06	mOL	4.16298e-06	mOL	4.16298e-06	mOL	4.16298e-06	mOL	3.96847	mOL
3.62481e-06	lOPC	3.62481e-06	lOPC	3.27166	lOPC	3.44764	lOPC	3.62481e-06	lOPC	1.80353	lOPC
2.10851	mOL	5.31683e-06	mOL	5.31683e-06	mOL	1.52996	mOL	5.31683e-06	mOL	5.8737	mOL
1.62368	mOL	1.54804e-05	mOL	1.54804e-05	mOL	1.54804e-05	mOL	1.54804e-05	mOL	5.30089	mOL
9.61488e-06	lOPC	9.61488e-06	lOPC	2.92793	lOPC	3.99022	lOPC	1.93098	lOPC	9.61488e-06	lOPC
1.85654	mOL	3.38436e-06	mOL	3.38436e-06	mOL	3.38436e-06	mOL	3.38436e-06	mOL	5.95197	mOL
-6.10953e-06	pOL	-6.10953e-06	pOL	-6.10953e-06	pOL	3.22636	pOL	3.6638	pOL	3.89946	pOL
2.17479	mOL	3.57052e-06	mOL	3.57052e-06	mOL	3.57052e-06	mOL	3.57052e-06	mOL	4.80324	mOL
1.41509e-06	mOL	1.41509e-06	mOL	1.41509e-06	mOL	1.41509e-06	mOL	1.41509e-06	mOL	5.04697	mOL
1.39474	mOL	-1.83629e-05	mOL	-1.83629e-05	mOL	-1.83629e-05	mOL	-1.83629e-05	mOL	4.94564	mOL
1.38929	mOL	-1.54103e-05	mOL	-1.54103e-05	mOL	-1.54103e-05	mOL	-1.54103e-05	mOL	5.45071	mOL
-1.79438e-05	mOL	-1.79438e-05	mOL	-1.79438e-05	mOL	-1.79438e-05	mOL	-1.79438e-05	mOL	4.44605	mOL
1.41451e-05	mOL	1.41451e-05	mOL	1.41451e-05	mOL	1.41451e-05	mOL	1.41451e-05	mOL	4.38757	mOL
1.19358	mOL	6.18338e-06	mOL	6.18338e-06	mOL	1.19358	mOL	6.18338e-06	mOL	5.87219	mOL
1.9613	lOPC	-2.35046e-05	lOPC	2.58152	lOPC	3.2361	lOPC	1.9613	lOPC	1.9613	lOPC
4.67032e-06	mOL	4.67032e-06	mOL	4.67032e-06	mOL	4.67032e-06	mOL	2.37371	mOL	5.4159	mOL
1.82024	mOL	6.38319e-07	mOL	6.38319e-07	mOL	6.38319e-07	mOL	6.38319e-07	mOL	5.01745	mOL
1.5619	lOPC	-2.5626e-06	lOPC	3.16156	lOPC	3.8333	lOPC	3.30964	lOPC	2.14427	lOPC
2.09463	mOL	-7.44522e-06	mOL	-7.44522e-06	mOL	-7.44522e-06	mOL	-7.44522e-06	mOL	4.96598	mOL
2.18486	mOL	-1.26903e-05	mOL	-1.26903e-05	mOL	-1.26903e-05	mOL	-1.26903e-05	mOL	4.56094	mOL
2.33828	mOL	8.62628e-06	mOL	8.62628e-06	mOL	8.62628e-06	mOL	8.62628e-06	mOL	5.13309	mOL
1.9052	mOL	-5.76935e-06	mOL	-5.76935e-06	mOL	-5.76935e-06	mOL	-5.76935e-06	mOL	5.18372	mOL
1.90278	lOPC	-1.32267e-06	lOPC	1.90278	lOPC	3.56181	lOPC	2.51842	lOPC	-1.32267e-06	lOPC
5.86828e-06	mOL	5.86828e-06	mOL	5.86828e-06	mOL	5.86828e-06	mOL	5.86828e-06	mOL	5.47687	mOL
3.16446	mOL	5.35e-06	mOL	5.35e-06	mOL	5.35e-06	mOL	5.35e-06	mOL	5.02501	mOL
1.89794	lOPC	-3.9341e-06	lOPC	2.51319	lOPC	3.37965	lOPC	2.89128	lOPC	2.51319	lOPC
-5.40609e-06	mOL	-5.40609e-06	mOL	-5.40609e-06	mOL	-5.40609e-06	mOL	-5.40609e-06	mOL	5.68134	mOL
2.59451e-06	mOL	2.59451e-06	mOL	2.59451e-06	mOL	2.59451e-06	mOL	2.59451e-06	mOL	4.71662	mOL
-1.17828e-05	lOPC	1.93197	lOPC	2.54993	lOPC	4.09486	lOPC	2.92902	lOPC	1.93197	lOPC
[truncated: 19,077 more rows]

## Sheet: Figure 3
a. Normalized average expression of BCL-2 family genes in OL lineage cells, pooled by indicated age group.
Gene	Adult	Pediatric	Fetal
BAX	0.702414	0.749836	1.04608
BAK1	0.0663018	0.100729	0.132903
BCL2L1	1.25267	1.48268	0.252511
MCL1	1.28935	1.57802	2.67171
BCL2A1	0.0176668	0.0554178	0
BCL2	0.344276	0.336922	0.159453
BCL2L2	0.179898	0.160877	0.0597491
b. Normalized average expression of BCL-2 family genes in subpopulations of OL lineage cells.
Gene	mOL	pOL	lOPC	eOPC
BAX	0.711019	1.62058	0.938566	1.04608
BAK1	0.0807466	0.22833	0.156531	0.132903
BCL2L1	1.41557	0.28418	0.429959	0.252511
MCL1	1.40818	1.3235	2.62149	2.67171
BCL2A1	0.0366267	0.0740465	0.0589949	0
BCL2	0.346399	0.0892189	0.235616	0.159453
BCL2L2	0.171353	0.175527	0.116613	0.0597491
c. Normalized average expression of BCL-2 family genes in the mOL subpopulation, pooled by indicated age group.
Gene	Adult	Pediatric (> 5)	Pediatric (< 5)
BAX	0.704104	0.672828	0.753234
BAK1	0.0656326	0.083639	0.10412
BCL2L1	1.25839	1.6193	1.52011
MCL1	1.29231	1.57938	1.46848
BCL2A1	0.0172909	0.036588	0.0695116
BCL2	0.343553	0.47429	0.249212
BCL2L2	0.179559	0.172466	0.156522
d. Pairwise ratios of normalized average expression of anti/pro-apoptotic genes in the mOL subpopulation, by sample.
Sample	BCL2/BAK1	BCL2/BAX	BCL2L2/BAK1	BCL2L2/BAX
Adult	5.23329	0.422264	2.73644	0.220798
Adult	4.46863	0.488806	2.85676	0.31249
Adult	6.17121	1.01642	2.23527	0.368154
Adult	22.3329	1.87849	9.41811	0.792189
Pediatric	6.61042	0.654218	2.16578	0.214343
Pediatric	2.81663	0.270497	1.72717	0.16587
Pediatric	1.50778	0.320007	1.31429	0.278942
Pediatric	4.03431	0.419964	1.33055	0.138508
Pediatric	2.44427	0.75485	2.33137	0.719981
Pediatric	5.23329	0.422264	2.73644	0.220798
Pediatric	4.46863	0.488806	2.85676	0.31249

## Sheet: Figure 4
a. BH3-only gene expression under N1 and LG
		N1			LG
	AMBRA1	6.4334	6.50018	6.77691	6.60681	6.92774	6.76403
	ATG12	1.66202	1.83855	1.76981	2.0449	1.92204	1.72191
	AVEN	5.45613	5.01224	4.55783	5.05639	4.7821	4.59558
	BAD	6.88046	6.8324	6.95157	7.00579	7.09145	6.91719
	BCL2L11	4.16405	4.34081	4.51889	4.9817	4.84201	4.72555
	BECN1	7.42157	7.5802	7.75323	7.8319	7.58369	7.77001
	BIK	4.11013	4.27579	4.28139	4.45277	3.9854	4.33263
	BLID	5.63801	6.62202	5.90206	5.88577	4.57739	4.7292
	BMF	5.92383	6.28471	6.25145	5.7055	6.04512	6.4002
	BNIP1	6.36106	5.97609	6.44588	5.29625	5.81353	6.53602
	BNIP2	6.12367	6.27449	6.41097	6.55655	6.63691	6.27306
	BNIP3	8.02139	8.11878	7.92113	8.54986	9.21108	8.31145
	BNIP3L	10.1006	10.2711	10.2568	10.5095	10.5439	10.4454
	BNIPL	5.43784	5.88772	5.8154	5.85946	5.72714	5.71048
	CASP3	7.69399	6.76319	7.19145	7.7963	6.66301	7.0337
	CLU	8.51098	8.48226	8.51182	8.27634	8.59085	8.47075
	HRK	4.91775	4.69661	4.65339	4.51561	4.76528	4.85097
	HUWE1	8.46032	8.711	8.66204	8.29534	8.83773	8.59596
	ITM2B	11.6466	11.7785	11.7885	11.6669	11.6532	11.7008
	MOAP1	5.82893	5.57889	5.82958	5.56368	5.40819	5.87875
	MYCBP2	7.44151	7.31523	7.11442	6.99575	6.82525	7.13204
	PMAIP1	3.9016	4.07328	4.31364	4.95041	3.99722	4.79076
	PCNA	6.8847	6.77256	6.84241	7.82759	6.47189	7.26156
	RAD9A	6.09306	6.09771	6.60246	7.07962	6.63512	6.9936
b. Cell number of the three cases used in the analysis of the BCL-2 pro-apoptotic inhibitors
	N1	NG	N1+DMSO	N1+WEHI	NG+ABT737	NG+WEHI	NG+ABT737
	3752	1164	3506	2021	1169	531	332
	1065	1007	1231	527	399	576	422
	2275	2344	2205	2129	1855	1384	740
c. PI% of the three cases used in the analysis of the BCL-2 pro-apoptotic inhibitors
	N1	NG	N1+DMSO	N1+WEHI	NG+ABT737	NG+WEHI	NG+ABT737
	9	15.8	3.3	16.3	16.7	50	61.3
	27	34	28	51	64	42	82
	9	14	8	15	13	12	37
d. TUNEL% of the three cases used in the analysis of the BCL-2 pro-apoptotic inhibitors
	N1	NG	N1+DMSO	WEHI	ABT737	NG+WEHI	NG+ABT737
	13.3	22.3	8.1	18.3	36.9	22.8	63.1
	20	9	16	6	22	7	33
	7	5	8	17	11	4	25

## Sheet: Figure 5
a. Normalized average expression of autophagy genes related to the lysosome in OL-lineage cells pooled by indicated age group.
	Cluster	Adult	Pediatric	Fetal
	CTSB	0.598517	1.06034	0.541114
	CTSD	2.21516	2.26383	0.880928
	CTSL	1.37427	1.26887	0.189498
	CTSS	0.109664	0.120501	N/A
	CTSH	0.084663	0.0871042	0.014011
	CTSC	0.0610921	0.0950813	0.189935
	CTSO	0.109383	0.273132	0.182031
	LAMP1	4.43747	4.99457	1.12617
	LAMP2	13.7358	12.3439	0.841957
b. Autophagy nucleation genes
		N1		LG
	BECN1	7.58505	0.0275343	7.72843	0.0166561
	PIK3C3	8.92339	0.00884601	8.66827	0.0759311
	PIK3CG	5.32339	0.0301434	4.74945	0.151789
	PIK3R4	7.35969	0.00474336	7.22934	0.0867331
	WIPI1	8.11701	0.00904385	7.83968	0.0567128
c. Autophagy elongation genes
		N1			LG
	ATG10	5.04301	5.70517	4.76615	5.06281	4.95801	4.3483
	ATG12	5.75381	5.941	5.86127	6.09584	5.86662	6.00425
	ATG16L1	5.48835	5.73746	5.65865	5.08796	5.7389	5.42246
	ATG16L2	5.48005	5.92382	5.97381	5.30251	5.70882	5.82002
	ATG3	7.7935	7.68548	7.89108	7.72077	7.92777	7.90588
	ATG4A	6.25402	5.58481	5.79947	6.51926	6.03189	5.89123
	ATG4B	6.43113	6.53072	6.52731	6.49043	6.77649	6.49885
	ATG4C	8.31627	7.88053	7.89284	7.97074	7.51498	7.87181
	ATG4D	7.38915	7.23703	7.27302	7.6046	7.61288	7.36108
	ATG5	7.41869	7.18503	7.04982	7.72582	7.39855	7.29336
	ATG7	7.29605	7.40031	6.97035	6.64772	6.55283	6.965
	ATG9A	8.60593	8.57605	8.5374	8.26306	8.69701	8.47083
	ATG9B	4.3452	4.1953	4.75055	4.17354	4.45391	4.62451
	MAP1LC3A	5.63802	6.01182	5.77923	5.71982	6.14199	5.83749
	MAP1LC3B	5.32733	5.48682	5.16485	5.89937	6.00212	5.36125
	NBR1	7.54607	7.91681	7.9471	7.38217	7.95236	8.0125
	SQSTM1	6.89632	6.70897	6.82942	7.20263	7.23353	7.15026
d. Autophagy fusion genes
		N1			LG
	RAB7A	12.2412	12.2443	12.2657	12.0583	12.2148	12.3344
	SNAP29	8.45214	8.37936	8.41137	8.25886	8.41157	8.45252
	STX17	5.26438	4.76906	5.03018	5.09672	5.00816	5.28854
	VAMP8	8.13282	7.49719	7.70145	7.37717	6.90441	7.32055
	VPS11	6.78523	6.75304	6.53941	6.40316	7.34782	6.48889
	VPS16	6.68236	6.86761	6.71233	6.26932	7.0214	6.82261
	VPS18	7.52752	7.41398	7.65858	7.44606	7.17485	7.62886
	VPS41	7.18584	7.36976	7.17962	6.75414	7.43496	7.25531
	VPS33A	6.68717	6.65413	6.70619	6.24358	6.08292	6.58645
	VPS33B	5.15272	5.59259	5.31809	4.90495	5.69841	5.38352
e. Lysosome components genes
		N1			LG
	CTSB	7.14532	6.52658	6.90606	6.91007	5.82581	6.3114
	CTSD	10.8458	10.3887	10.5938	10.459	10.4293	10.4465
	CTSL	7.93446	8.1424	7.92476	8.29039	7.87836	7.71291
	CTSS	10.08	9.08859	9.45163	9.37614	8.25678	8.69058
	CTSC	6.4921	6.10446	6.5362	5.94297	5.62603	5.92129
	CTSH	5.74947	5.83793	5.55264	4.80065	4.6781	4.97361
	CTSO	5.62602	5.43827	6.0549	3.84462	4.12382	5.70332
	LAMP1	7.02487	6.87493	6.92876	6.83984	7.25438	7.01813
	LAMP2	9.99464	9.87203	9.62496	9.85533	9.55553	9.56267

## Sheet: Figure 6
a. %PI for cases used in the autophagy blocking analysis after 2 days
	d2
	N1	N1+CQ	LG	LG+CQ
	8.5	8.3	16.8	19.7
	23.5	19.8	37.3	35.3
	4.1	12.2	23.3	34
	2.1	3.6	9.7	29.2
	20.33	28.55	25.23	23.11
b. %PI for cases used in the autophagy blocking analysis after 4 days
	d4
	N1	N1+CQ	LG	LG+CQ
	3.2	1.8	8	9.8
	5.3	16.5	22.3	54.8
	4.1	8	3.9	46.3
	37.25	28	27.51	58.29
	5.81	12.6	17.37	56.61
c. %PI for cases used in the autophagy blocking analysis after 6 days
	d6
	N1	N1+CQ	LG	LG+CQ
	1.8	1.7	2	14.8
	12.9	0.82	23.7	51.05
	7.3	12.8	35.4	86.1
	32.84	18.52	55.88	86.84
	6.58	26.66	41.6	67.32
e. Quantitication values of LC3-II expression related to actin
	N1	N1+CQ	NG	NG+CQ	LG	LG+CQ
	0.265	0.538	0.586	1.645	1.405	2.258
	0.38	0.747	0.852	2.689	0.824	1.6
	0.386	0.86	1.59	2.942	0.608	1.463
f. Quantitication values of LC3-II expression related to actin
	N1	N1+CQ	NG	NG+CQ	LG	LG+CQ
	0.562	0.64	0.272	2.166	0.964	2.569
	0.868	1.156	0.963	3.261	0.934	1.908
	0.751	1.249	0.523	2.695	0.15	2.183
